# Supplementary material for: Retrieval augmented generation for large language models in healthcare: A systematic review
Source: PLOS Digit Health. 2025 Jun 11;4(6):e0000877. doi: 10.1371/journal.pdig.0000877 (PMC12157099; doi:10.1371/journal.pdig.0000877)
Supplement: S1 File — (XLSX) [file pdig.0000877.s001.xlsx]

## Sheet: combined_research_papers
Authors	Title	Abstract/Snippet	Journal/Book	Publication Year	DOI	Pass_screening
Betzler BK, Chen H, Cheng CY, Lee CS, Ning G, Song SJ, Lee AY, Kawasaki R, van Wijngaarden P, Grzybowski A, He M, Li D, Ran Ran A, Ting DSW, Teo K, Ruamviboonsuk P, Sivaprasad S, Chaudhary V, Tadayoni R, Wang X, Cheung CY, Zheng Y, Wang YX, Tham YC, Wong TY.	Large language models and their impact in ophthalmology		Lancet Digit Health	2023	10.1016/S2589-7500(23)00201-7
Reddy S.	Generative AI in healthcare: an implementation science informed translational path on application, integration and governance		Implement Sci	2024	10.1186/s13012-024-01357-9
Preiksaitis C, Ashenburg N, Bunney G, Chu A, Kabeer R, Riley F, Ribeira R, Rose C.	The Role of Large Language Models in Transforming Emergency Medicine: Scoping Review		JMIR Med Inform	2024	10.2196/53787
Abd-Alrazaq A, AlSaad R, Alhuwail D, Ahmed A, Healy PM, Latifi S, Aziz S, Damseh R, Alabed Alrazak S, Sheikh J.	Large Language Models in Medical Education: Opportunities, Challenges, and Future Directions		JMIR Med Educ	2023	10.2196/48291
Zakka C, Shad R, Chaurasia A, Dalal AR, Kim JL, Moor M, Fong R, Phillips C, Alexander K, Ashley E, Boyd J, Boyd K, Hirsch K, Langlotz C, Lee R, Melia J, Nelson J, Sallam K, Tullis S, Vogelsong MA, Cunningham JP, Hiesinger W.	Almanac - Retrieval-Augmented Language Models for Clinical Medicine		NEJM AI	2024	10.1056/aioa2300068
Eysenbach G.	The Role of ChatGPT, Generative Language Models, and Artificial Intelligence in Medical Education: A Conversation With ChatGPT and a Call for Papers		JMIR Med Educ	2023	10.2196/46885
Lu MY, Chen B, Williamson DFK, Chen RJ, Zhao M, Chow AK, Ikemura K, Kim A, Pouli D, Patel A, Soliman A, Chen C, Ding T, Wang JJ, Gerber G, Liang I, Le LP, Parwani AV, Weishaupt LL, Mahmood F.	A multimodal generative AI copilot for human pathology		Nature	2024	10.1038/s41586-024-07618-3
MeskÃ³ B.	Prompt Engineering as an Important Emerging Skill for Medical Professionals: Tutorial		J Med Internet Res	2023	10.2196/50638
Benary M, Wang XD, Schmidt M, Soll D, Hilfenhaus G, Nassir M, Sigler C, KnÃ¶dler M, Keller U, Beule D, Keilholz U, Leser U, Rieke DT.	Leveraging Large Language Models for Decision Support in Personalized Oncology		JAMA Netw Open	2023	10.1001/jamanetworkopen.2023.43689
Waqas A, Bui MM, Glassy EF, El Naqa I, Borkowski P, Borkowski AA, Rasool G.	Revolutionizing Digital Pathology With the Power of Generative Artificial Intelligence and Foundation Models		Lab Invest	2023	10.1016/j.labinv.2023.100255
Li J, Dada A, Puladi B, Kleesiek J, Egger J.	ChatGPT in healthcare: A taxonomy and systematic review		Comput Methods Programs Biomed	2024	10.1016/j.cmpb.2024.108013
Liu S, Wright AP, Patterson BL, Wanderer JP, Turer RW, Nelson SD, McCoy AB, Sittig DF, Wright A.	Using AI-generated suggestions from ChatGPT to optimize clinical decision support		J Am Med Inform Assoc	2023	10.1093/jamia/ocad072
Giannakopoulos K, Kavadella A, Aaqel Salim A, Stamatopoulos V, Kaklamanos EG.	Evaluation of the Performance of Generative AI Large Language Models ChatGPT, Google Bard, and Microsoft Bing Chat in Supporting Evidence-Based Dentistry: Comparative Mixed Methods Study		J Med Internet Res	2023	10.2196/51580
Busch F, Han T, Makowski MR, Truhn D, Bressem KK, Adams L.	Integrating Text and Image Analysis: Exploring GPT-4V's Capabilities in Advanced Radiological Applications Across Subspecialties		J Med Internet Res	2024	10.2196/54948
Rao A, Kim J, Kamineni M, Pang M, Lie W, Dreyer KJ, Succi MD.	Evaluating GPT as an Adjunct for Radiologic Decision Making: GPT-4 Versus GPT-3.5 in a Breast Imaging Pilot		J Am Coll Radiol	2023	10.1016/j.jacr.2023.05.003
Yu P, Xu H, Hu X, Deng C.	Leveraging Generative AI and Large Language Models: A Comprehensive Roadmap for Healthcare Integration		Healthcare (Basel)	2023	10.3390/healthcare11202776
Rao A, Pang M, Kim J, Kamineni M, Lie W, Prasad AK, Landman A, Dreyer K, Succi MD.	Assessing the Utility of ChatGPT Throughout the Entire Clinical Workflow: Development and Usability Study		J Med Internet Res	2023	10.2196/48659
Karabacak M, Margetis K.	Embracing Large Language Models for Medical Applications: Opportunities and Challenges		Cureus	2023	10.7759/cureus.39305
Safranek CW, Sidamon-Eristoff AE, Gilson A, Chartash D.	The Role of Large Language Models in Medical Education: Applications and Implications		JMIR Med Educ	2023	10.2196/50945
Luo MJ, Pang J, Bi S, Lai Y, Zhao J, Shang Y, Cui T, Yang Y, Lin Z, Zhao L, Wu X, Lin D, Chen J, Lin H.	Development and Evaluation of a Retrieval-Augmented Large Language Model Framework for Ophthalmology		JAMA Ophthalmol	2024	10.1001/jamaophthalmol.2024.2513
MeskÃ³ B, Topol EJ.	The imperative for regulatory oversight of large language models (or generative AI) in healthcare		NPJ Digit Med	2023	10.1038/s41746-023-00873-0
Raza MM, Venkatesh KP, Kvedar JC.	Generative AI and large language models in health care: pathways to implementation		NPJ Digit Med	2024	10.1038/s41746-023-00988-4
Kernberg A, Gold JA, Mohan V.	Using ChatGPT-4 to Create Structured Medical Notes From Audio Recordings of Physician-Patient Encounters: Comparative Study		J Med Internet Res	2024	10.2196/54419
Pendergrast T, Chalmers Z.	Anki Tagger: A Generative AI Tool for Aligning Third-Party Resources to Preclinical Curriculum		JMIR Med Educ	2023	10.2196/48780
Yang R, Tan TF, Lu W, Thirunavukarasu AJ, Ting DSW, Liu N.	Large language models in health care: Development, applications, and challenges		Health Care Sci	2023	10.1002/hcs2.61
Zack T, Lehman E, Suzgun M, Rodriguez JA, Celi LA, Gichoya J, Jurafsky D, Szolovits P, Bates DW, Abdulnour RE, Butte AJ, Alsentzer E.	Assessing the potential of GPT-4 to perpetuate racial and gender biases in health care: a model evaluation study		Lancet Digit Health	2024	10.1016/S2589-7500(23)00225-X
Hirata K, Matsui Y, Yamada A, Fujioka T, Yanagawa M, Nakaura T, Ito R, Ueda D, Fujita S, Tatsugami F, Fushimi Y, Tsuboyama T, Kamagata K, Nozaki T, Fujima N, Kawamura M, Naganawa S.	Generative AI and large language models in nuclear medicine: current status and future prospects		Ann Nucl Med	2024	10.1007/s12149-024-01981-x
Zakka C, Chaurasia A, Shad R, Dalal AR, Kim JL, Moor M, Alexander K, Ashley E, Boyd J, Boyd K, Hirsch K, Langlotz C, Nelson J, Hiesinger W.	Almanac: Retrieval-Augmented Language Models for Clinical Medicine		Res Sq	2023	10.21203/rs.3.rs-2883198/v1
Tustumi F, Andreollo NA, Aguilar-Nascimento JE.	FUTURE OF THE LANGUAGE MODELS IN HEALTHCARE: THE ROLE OF CHATGPT		Arq Bras Cir Dig	2023	10.1590/0102-672020230002e1727
Artsi Y, Sorin V, Konen E, Glicksberg BS, Nadkarni G, Klang E.	Large language models for generating medical examinations: systematic review		BMC Med Educ	2024	10.1186/s12909-024-05239-y
Boonstra MJ, Weissenbacher D, Moore JH, Gonzalez-Hernandez G, Asselbergs FW.	Artificial intelligence: revolutionizing cardiology with large language models		Eur Heart J	2024	10.1093/eurheartj/ehad838
Cascella M, Semeraro F, Montomoli J, Bellini V, Piazza O, Bignami E.	The Breakthrough of Large Language Models Release for Medical Applications: 1-Year Timeline and Perspectives		J Med Syst	2024	10.1007/s10916-024-02045-3
Peng C, Yang X, Chen A, Smith KE, PourNejatian N, Costa AB, Martin C, Flores MG, Zhang Y, Magoc T, Lipori G, Mitchell DA, Ospina NS, Ahmed MM, Hogan WR, Shenkman EA, Guo Y, Bian J, Wu Y.	A study of generative large language model for medical research and healthcare		NPJ Digit Med	2023	10.1038/s41746-023-00958-w
Jin K, Yuan L, Wu H, Grzybowski A, Ye J.	Exploring large language model for next generation of artificial intelligence in ophthalmology		Front Med (Lausanne)	2023	10.3389/fmed.2023.1291404
Sorin V, Klang E.	Large language models and the emergence phenomena		Eur J Radiol Open	2023	10.1016/j.ejro.2023.100494
Schuengel C, van Heerden A.	Editorial: Generative artificial intelligence and the ecology of human development		J Child Psychol Psychiatry	2023	10.1111/jcpp.13860
Haltaufderheide J, Ranisch R.	The ethics of ChatGPT in medicine and healthcare: a systematic review on Large Language Models (LLMs)		NPJ Digit Med	2024	10.1038/s41746-024-01157-x
Nerella S, Bandyopadhyay S, Zhang J, Contreras M, Siegel S, Bumin A, Silva B, Sena J, Shickel B, Bihorac A, Khezeli K, Rashidi P.	Transformers and large language models in healthcare: A review		Artif Intell Med	2024	10.1016/j.artmed.2024.102900
Wang L, Wan Z, Ni C, Song Q, Li Y, Clayton EW, Malin BA, Yin Z.	A Systematic Review of ChatGPT and Other Conversational Large Language Models in Healthcare		medRxiv	2024	10.1101/2024.04.26.24306390
Wong IN, Monteiro O, Baptista-Hon DT, Wang K, Lu W, Sun Z, Nie S, Yin Y.	Leveraging foundation and large language models in medical artificial intelligence		Chin Med J (Engl)	2024	10.1097/CM9.0000000000003302
Iannantuono GM, Bracken-Clarke D, Floudas CS, Roselli M, Gulley JL, Karzai F.	Applications of large language models in cancer care: current evidence and future perspectives		Front Oncol	2023	10.3389/fonc.2023.1268915
Omar M, Soffer S, Charney AW, Landi I, Nadkarni GN, Klang E.	Applications of large language models in psychiatry: a systematic review		Front Psychiatry	2024	10.3389/fpsyt.2024.1422807
Zhu L, Lai Y, Mou W, Zhang H, Lin A, Qi C, Yang T, Xu L, Zhang J, Luo P.	ChatGPT's ability to generate realistic experimental images poses a new challenge to academic integrity		J Hematol Oncol	2024	10.1186/s13045-024-01543-8
Sarumi OA, Heider D.	Large language models and their applications in bioinformatics		Comput Struct Biotechnol J	2024	10.1016/j.csbj.2024.09.031
Kim S, Lee CK, Kim SS.	Large Language Models: A Guide for Radiologists		Korean J Radiol	2024	10.3348/kjr.2023.0997
Tang L, Sun Z, Idnay B, Nestor JG, Soroush A, Elias PA, Xu Z, Ding Y, Durrett G, Rousseau J, Weng C, Peng Y.	Evaluating Large Language Models on Medical Evidence Summarization		medRxiv	2023	10.1101/2023.04.22.23288967
Varshney D, Zafar A, Behera NK, Ekbal A.	Knowledge grounded medical dialogue generation using augmented graphs		Sci Rep	2023	10.1038/s41598-023-29213-8
MeskÃ³ B.	The Impact of Multimodal Large Language Models on Health Care's Future		J Med Internet Res	2023	10.2196/52865
Fear K, Gleber C.	Shaping the Future of Older Adult Care: ChatGPT, Advanced AI, and the Transformation of Clinical Practice		JMIR Aging	2023	10.2196/51776
Shahab O, El Kurdi B, Shaukat A, Nadkarni G, Soroush A.	Large language models: a primer and gastroenterology applications		Therap Adv Gastroenterol	2024	10.1177/17562848241227031
Wang R, Chen ZS.	Large-scale foundation models and generative AI for BigData neuroscience		Neurosci Res	2024	10.1016/j.neures.2024.06.003
Omar M, Ullanat V, Loda M, Marchionni L, Umeton R.	ChatGPT for digital pathology research		Lancet Digit Health	2024	10.1016/S2589-7500(24)00114-6
Wilhelm TI, Roos J, Kaczmarczyk R.	Large Language Models for Therapy Recommendations Across 3 Clinical Specialties: Comparative Study		J Med Internet Res	2023	10.2196/49324
Miao J, Thongprayoon C, Suppadungsuk S, Garcia Valencia OA, Cheungpasitporn W.	Integrating Retrieval-Augmented Generation with Large Language Models in Nephrology: Advancing Practical Applications		Medicina (Kaunas)	2024	10.3390/medicina60030445
Hart SN, Hoffman NG, Gershkovich P, Christenson C, McClintock DS, Miller LJ, Jackups R, Azimi V, Spies N, Brodsky V.	Organizational preparedness for the use of large language models in pathology informatics		J Pathol Inform	2023	10.1016/j.jpi.2023.100338
Sorin V, Glicksberg BS, Artsi Y, Barash Y, Konen E, Nadkarni GN, Klang E.	Utilizing large language models in breast cancer management: systematic review		J Cancer Res Clin Oncol	2024	10.1007/s00432-024-05678-6
Varghese J, Chapiro J.	ChatGPT: The transformative influence of generative AI on science and healthcare		J Hepatol	2024	10.1016/j.jhep.2023.07.028
Pool J, Indulska M, Sadiq S.	Large language models and generative AI in telehealth: a responsible use lens		J Am Med Inform Assoc	2024	10.1093/jamia/ocae035
Valentini G, Malchiodi D, Gliozzo J, Mesiti M, Soto-Gomez M, Cabri A, Reese J, Casiraghi E, Robinson PN.	The promises of large language models for protein design and modeling		Front Bioinform	2023	10.3389/fbinf.2023.1304099
Romano MF, Shih LC, Paschalidis IC, Au R, Kolachalama VB.	Large Language Models in Neurology Research and Future Practice		Neurology	2023	10.1212/WNL.0000000000207967
Tian S, Jin Q, Yeganova L, Lai PT, Zhu Q, Chen X, Yang Y, Chen Q, Kim W, Comeau DC, Islamaj R, Kapoor A, Gao X, Lu Z.	Opportunities and challenges for ChatGPT and large language models in biomedicine and health		Brief Bioinform	2023	10.1093/bib/bbad493
Yang Z, Wang D, Zhou F, Song D, Zhang Y, Jiang J, Kong K, Liu X, Qiao Y, Chang RT, Han Y, Li F, Tham CC, Zhang X.	Understanding natural language: Potential application of large language models to ophthalmology		Asia Pac J Ophthalmol (Phila)	2024	10.1016/j.apjo.2024.100085
Ramamurthi A, Are C, Kothari AN.	From ChatGPT to Treatment: the Future of AI and Large Language Models in Surgical Oncology		Indian J Surg Oncol	2023	10.1007/s13193-023-01836-3
Gilbert S, Kather JN, Hogan A.	Augmented non-hallucinating large language models as medical information curators		NPJ Digit Med	2024	10.1038/s41746-024-01081-0
Sharma SC, Ramchandani JP, Thakker A, Lahiri A.	ChatGPT in Plastic and Reconstructive Surgery		Indian J Plast Surg	2023	10.1055/s-0043-1771514
Venerito V, Bilgin E, Iannone F, Kiraz S.	AI am a rheumatologist: a practical primer to large language models for rheumatologists		Rheumatology (Oxford)	2023	10.1093/rheumatology/kead291
Gong EJ, Bang CS, Lee JJ, Park J, Kim E, Kim S, Kimm M, Choi SH.	Large Language Models in Gastroenterology: Systematic Review		J Med Internet Res	2024	10.2196/66648
Leung TI, Sagar A, Shroff S, Henry TL.	Can AI Mitigate Bias in Writing Letters of Recommendation?		JMIR Med Educ	2023	10.2196/51494
Miloski B.	Opportunities for artificial intelligence in healthcare and inÂ vitro fertilization		Fertil Steril	2023	10.1016/j.fertnstert.2023.05.006
Maida M, Celsa C, Lau LHS, Ligresti D, Baraldo S, Ramai D, Di Maria G, Cannemi M, Facciorusso A, CammÃ C.	The Application of Large Language Models in Gastroenterology: A Review of the Literature		Cancers (Basel)	2024	10.3390/cancers16193328
Hwai H, Ho YJ, Wang CH, Huang CH.	Large language model application in emergency medicine and critical care		J Formos Med Assoc	2024	10.1016/j.jfma.2024.08.032
Pressman SM, Borna S, Gomez-Cabello CA, Haider SA, Haider CR, Forte AJ.	Clinical and Surgical Applications of Large Language Models: A Systematic Review		J Clin Med	2024	10.3390/jcm13113041
Sevgi M, Antaki F, Keane PA.	Medical education with large language models in ophthalmology: custom instructions and enhanced retrieval capabilities		Br J Ophthalmol	2024	10.1136/bjo-2023-325046
Jeong M, Sohn J, Sung M, Kang J.	Improving medical reasoning through retrieval and self-reflection with retrieval-augmented large language models		Bioinformatics	2024	10.1093/bioinformatics/btae238
Barrington NM, Gupta N, Musmar B, Doyle D, Panico N, Godbole N, Reardon T, D'Amico RS.	A Bibliometric Analysis of the Rise of ChatGPT in Medical Research		Med Sci (Basel)	2023	10.3390/medsci11030061
Heston TF.	Safety of Large Language Models in Addressing Depression		Cureus	2023	10.7759/cureus.50729
Tan TF, Thirunavukarasu AJ, Campbell JP, Keane PA, Pasquale LR, Abramoff MD, Kalpathy-Cramer J, Lum F, Kim JE, Baxter SL, Ting DSW.	Generative Artificial Intelligence Through ChatGPT and Other Large Language Models in Ophthalmology: Clinical Applications and Challenges		Ophthalmol Sci	2023	10.1016/j.xops.2023.100394
Howell MD.	Generative artificial intelligence, patient safety and healthcare quality: a review		BMJ Qual Saf	2024	10.1136/bmjqs-2023-016690
Menz BD, Kuderer NM, Bacchi S, Modi ND, Chin-Yee B, Hu T, Rickard C, Haseloff M, Vitry A, McKinnon RA, Kichenadasse G, Rowland A, Sorich MJ, Hopkins AM.	Current safeguards, risk mitigation, and transparency measures of large language models against the generation of health disinformation: repeated cross sectional analysis		BMJ	2024	10.1136/bmj-2023-078538
Aydin S, Karabacak M, Vlachos V, Margetis K.	Large language models in patient education: a scoping review of applications in medicine		Front Med (Lausanne)	2024	10.3389/fmed.2024.1477898
Gu B, Desai RJ, Lin KJ, Yang J.	Probabilistic medical predictions of large language models		NPJ Digit Med	2024	10.1038/s41746-024-01366-4
Xie Q, Schenck EJ, Yang HS, Chen Y, Peng Y, Wang F.	Faithful AI in Medicine: A Systematic Review with Large Language Models and Beyond		Res Sq	2023	10.21203/rs.3.rs-3661764/v1
Xie Q, Schenck EJ, Yang HS, Chen Y, Peng Y, Wang F.	Faithful AI in Medicine: A Systematic Review with Large Language Models and Beyond		medRxiv	2023	10.1101/2023.04.18.23288752
Zhang C, Liu S, Zhou X, Zhou S, Tian Y, Wang S, Xu N, Li W.	Examining the Role of Large Language Models in Orthopedics: Systematic Review		J Med Internet Res	2024	10.2196/59607
Andrew A.	Potential applications and implications of large language models in primary care		Fam Med Community Health	2024	10.1136/fmch-2023-002602
Alasker A, Alsalamah S, Alshathri N, Almansour N, Alsalamah F, Alghafees M, AlKhamees M, Alsaikhan B.	Performance of large language models (LLMs) in providing prostate cancer information		BMC Urol	2024	10.1186/s12894-024-01570-0
Nakaura T, Ito R, Ueda D, Nozaki T, Fushimi Y, Matsui Y, Yanagawa M, Yamada A, Tsuboyama T, Fujima N, Tatsugami F, Hirata K, Fujita S, Kamagata K, Fujioka T, Kawamura M, Naganawa S.	The impact of large language models on radiology: a guide for radiologists on the latest innovations in AI		Jpn J Radiol	2024	10.1007/s11604-024-01552-0
Melnyk O, Ismail A, Ghorashi NS, Heekin M, Javan R.	Generative Artificial Intelligence Terminology: A Primer for Clinicians and Medical Researchers		Cureus	2023	10.7759/cureus.49890
Wang D, Liang J, Ye J, Li J, Li J, Zhang Q, Hu Q, Pan C, Wang D, Liu Z, Shi W, Shi D, Li F, Qu B, Zheng Y.	Enhancement of the Performance of Large Language Models in Diabetes Education through Retrieval-Augmented Generation: Comparative Study		J Med Internet Res	2024	10.2196/58041
AlSaad R, Abd-Alrazaq A, Boughorbel S, Ahmed A, Renault MA, Damseh R, Sheikh J.	Multimodal Large Language Models in Health Care: Applications, Challenges, and Future Outlook		J Med Internet Res	2024	10.2196/59505
Iannantuono GM, Bracken-Clarke D, Karzai F, Choo-Wosoba H, Gulley JL, Floudas CS.	Comparison of Large Language Models in Answering Immuno-Oncology Questions: A Cross-Sectional Study		medRxiv	2023	10.1101/2023.10.31.23297825
Park YJ, Pillai A, Deng J, Guo E, Gupta M, Paget M, Naugler C.	Assessing the research landscape and clinical utility of large language models: a scoping review		BMC Med Inform Decis Mak	2024	10.1186/s12911-024-02459-6
Yan C, Ong HH, Grabowska ME, Krantz MS, Su WC, Dickson AL, Peterson JF, Feng Q, Roden DM, Stein CM, Kerchberger VE, Malin BA, Wei WQ.	Large language models facilitate the generation of electronic health record phenotyping algorithms		J Am Med Inform Assoc	2024	10.1093/jamia/ocae072
Longwell JB, Hirsch I, Binder F, Gonzalez Conchas GA, Mau D, Jang R, Krishnan RG, Grant RC.	Performance of Large Language Models on Medical Oncology Examination Questions		JAMA Netw Open	2024	10.1001/jamanetworkopen.2024.17641
van Heerden A, Bosman S, Swendeman D, Comulada WS.	Chatbots for HIV Prevention and Care: a Narrative Review		Curr HIV/AIDS Rep	2023	10.1007/s11904-023-00681-x
Guo Y, Qiu W, Leroy G, Wang S, Cohen T.	Retrieval augmentation of large language models for lay language generation		J Biomed Inform	2024	10.1016/j.jbi.2023.104580
Hassanipour S, Nayak S, Bozorgi A, Keivanlou MH, Dave T, Alotaibi A, Joukar F, Mellatdoust P, Bakhshi A, Kuriyakose D, Polisetty LD, Chimpiri M, Amini-Salehi E.	The Ability of ChatGPT in Paraphrasing Texts and Reducing Plagiarism: A Descriptive Analysis		JMIR Med Educ	2024	10.2196/53308
Zarfati M, Nadkarni GN, Glicksberg BS, Harats M, Greenberger S, Klang E, Soffer S.	Exploring the Role of Large Language Models in Melanoma: A Systematic Review		J Clin Med	2024	10.3390/jcm13237480
Frei J, Kramer F.	Annotated dataset creation through large language models for non-english medical NLP		J Biomed Inform	2023	10.1016/j.jbi.2023.104478
De Angelis L, Baglivo F, Arzilli G, Privitera GP, Ferragina P, Tozzi AE, Rizzo C.	ChatGPT and the rise of large language models: the new AI-driven infodemic threat in public health		Front Public Health	2023	10.3389/fpubh.2023.1166120
Lee JM.	Strategies for integrating ChatGPT and generative AI into clinical studies		Blood Res	2024	10.1007/s44313-024-00045-3
Tian S, Jin Q, Yeganova L, Lai PT, Zhu Q, Chen X, Yang Y, Chen Q, Kim W, Comeau DC, Islamaj R, Kapoor A, Gao X, Lu Z.	Opportunities and Challenges for ChatGPT and Large Language Models in Biomedicine and Health		ArXiv	2023
Lv X, Zhang X, Li Y, Ding X, Lai H, Shi J.	Leveraging Large Language Models for Improved Patient Access and Self-Management: Assessor-Blinded Comparison Between Expert- and AI-Generated Content		J Med Internet Res	2024	10.2196/55847
Temsah MH, Jamal A, Alhasan K, Temsah AA, Malki KH.	OpenAI o1-Preview vs. ChatGPT in Healthcare: A New Frontier in Medical AI Reasoning		Cureus	2024	10.7759/cureus.70640
Javid M, Reddiboina M, Bhandari M.	Emergence of artificial generative intelligence and its potential impact on urology		Can J Urol	2023
Denecke K, May R; LLMHealthGroup; Rivera Romero O.	Potential of Large Language Models in Health Care: Delphi Study		J Med Internet Res	2024	10.2196/52399
Gala D, Makaryus AN.	The Utility of Language Models in Cardiology: A Narrative Review of the Benefits and Concerns of ChatGPT-4		Int J Environ Res Public Health	2023	10.3390/ijerph20156438
Si Y, Yang Y, Wang X, Zu J, Chen X, Fan X, An R, Gong S.	Quality and Accountability of ChatGPT in Health Care in Low- and Middle-Income Countries: Simulated Patient Study		J Med Internet Res	2024	10.2196/56121
Wagner MW, Ertl-Wagner BB.	Accuracy of Information and References Using ChatGPT-3 for Retrieval of Clinical Radiological Information		Can Assoc Radiol J	2024	10.1177/08465371231171125
Tie X, Shin M, Pirasteh A, Ibrahim N, Huemann Z, Castellino SM, Kelly KM, Garrett J, Hu J, Cho SY, Bradshaw TJ.	Personalized Impression Generation for PET Reports Using Large Language Models		J Imaging Inform Med	2024	10.1007/s10278-024-00985-3
Nunes M, Bone J, Ferreira JC, Elvas LB.	Health Care Language Models and Their Fine-Tuning for Information Extraction: Scoping Review		JMIR Med Inform	2024	10.2196/60164
Pais C, Liu J, Voigt R, Gupta V, Wade E, Bayati M.	Large language models for preventing medication direction errors in online pharmacies		Nat Med	2024	10.1038/s41591-024-02933-8
Zheng J, Ding X, Pu JJ, Chung SM, Ai QYH, Hung KF, Shan Z.	Unlocking the Potentials of Large Language Models in Orthodontics: A Scoping Review		Bioengineering (Basel)	2024	10.3390/bioengineering11111145
Hewitt KJ, Wiest IC, Carrero ZI, Bejan L, Millner TO, Brandner S, Kather JN.	Large language models as a diagnostic support tool in neuropathology		J Pathol Clin Res	2024	10.1002/2056-4538.70009
Tie X, Shin M, Pirasteh A, Ibrahim N, Huemann Z, Castellino SM, Kelly KM, Garrett J, Hu J, Cho SY, Bradshaw TJ.	Automatic Personalized Impression Generation for PET Reports Using Large Language Models		ArXiv	2023
Sezgin E.	Artificial intelligence in healthcare: Complementing, not replacing, doctors and healthcare providers		Digit Health	2023	10.1177/20552076231186520
Alonso I, Oronoz M, Agerri R.	MedExpQA: Multilingual benchmarking of Large Language Models for Medical Question Answering		Artif Intell Med	2024	10.1016/j.artmed.2024.102938
Denecke K, May R, Rivera-Romero O.	Transformer Models in Healthcare: A Survey and Thematic Analysis of Potentials, Shortcomings and Risks		J Med Syst	2024	10.1007/s10916-024-02043-5
Can E, Uller W, Vogt K, Doppler MC, Busch F, Bayerl N, Ellmann S, Kader A, Elkilany A, Makowski MR, Bressem KK, Adams LC.	Large Language Models for Simplified Interventional Radiology Reports: A Comparative Analysis		Acad Radiol	2025	10.1016/j.acra.2024.09.041
Rojas-Carabali W, Agrawal R, Gutierrez-Sinisterra L, Baxter SL, Cifuentes-GonzÃ¡lez C, Wei YC, Abisheganaden J, Kannapiran P, Wong S, Lee B, de-la-Torre A, Agrawal R.	Natural Language Processing in medicine and ophthalmology: A review for the 21st-century clinician		Asia Pac J Ophthalmol (Phila)	2024	10.1016/j.apjo.2024.100084
Harrer S.	Attention is not all you need: the complicated case of ethically using large language models in healthcare and medicine		EBioMedicine	2023	10.1016/j.ebiom.2023.104512
Schwartz IS, Link KE, Daneshjou R, CortÃ©s-Penfield N.	Black Box Warning: Large Language Models and the Future of Infectious Diseases Consultation		Clin Infect Dis	2024	10.1093/cid/ciad633
Tomova M, RosellÃ³ Atanet I, Sehy V, Sieg M, MÃ¤rz M, MÃ¤der P.	Leveraging large language models to construct feedback from medical multiple-choice Questions		Sci Rep	2024	10.1038/s41598-024-79245-x
Iannantuono GM, Bracken-Clarke D, Karzai F, Choo-Wosoba H, Gulley JL, Floudas CS.	Comparison of Large Language Models in Answering Immuno-Oncology Questions: A Cross-Sectional Study		Oncologist	2024	10.1093/oncolo/oyae009
Eckrich J, Ellinger J, Cox A, Stein J, Ritter M, Blaikie A, Kuhn S, Buhr CR.	Urology consultants versus large language models: Potentials and hazards for medical advice in urology		BJUI Compass	2024	10.1002/bco2.359
Schmidt RA, Seah JCY, Cao K, Lim L, Lim W, Yeung J.	Generative Large Language Models for Detection of Speech Recognition Errors in Radiology Reports		Radiol Artif Intell	2024	10.1148/ryai.230205
Blease C, Torous J, McMillan B, HÃ¤gglund M, Mandl KD.	Generative Language Models and Open Notes: Exploring the Promise and Limitations		JMIR Med Educ	2024	10.2196/51183
Unlu O, Shin J, Mailly CJ, Oates MF, Tucci MR, Varugheese M, Wagholikar K, Wang F, Scirica BM, Blood AJ, Aronson SJ.	Retrieval Augmented Generation Enabled Generative Pre-Trained Transformer 4 (GPT-4) Performance for Clinical Trial Screening		medRxiv	2024	10.1101/2024.02.08.24302376	Yes
Soffer S, Nesselroth D, Pragier K, Anteby R, Apakama D, Holmes E, Sawant AS, Abbott E, Lepow LA, Vasudev I, Lampert J, Gendler M, Horesh N, Efros O, Glicksberg BS, Freeman R, Reich DL, Charney AW, Nadkarni GN, Klang E.	Disagreements in Medical Ethics Question Answering Between Large Language Models and Physicians		Res Sq	2024	10.21203/rs.3.rs-5382879/v1
Koranteng E, Rao A, Flores E, Lev M, Landman A, Dreyer K, Succi M.	Empathy and Equity: Key Considerations for Large Language Model Adoption in Health Care		JMIR Med Educ	2023	10.2196/51199
Shyr C, Hu Y, Bastarache L, Cheng A, Hamid R, Harris P, Xu H.	Identifying and Extracting Rare Diseases and Their Phenotypes with Large Language Models		J Healthc Inform Res	2024	10.1007/s41666-023-00155-0
Williams CYK, Bains J, Tang T, Patel K, Lucas AN, Chen F, Miao BY, Butte AJ, Kornblith AE.	Evaluating Large Language Models for Drafting Emergency Department Discharge Summaries		medRxiv	2024	10.1101/2024.04.03.24305088
Liu S, McCoy AB, Wright AP, Carew B, Genkins JZ, Huang SS, Peterson JF, Steitz B, Wright A.	Leveraging large language models for generating responses to patient messages-a subjective analysis		J Am Med Inform Assoc	2024	10.1093/jamia/ocae052
Bumgardner VKC, Mullen A, Armstrong SE, Hickey C, Marek V, Talbert J.	Local Large Language Models for Complex Structured Tasks		AMIA Jt Summits Transl Sci Proc	2024
Hwang SI, Lim JS, Lee RW, Matsui Y, Iguchi T, Hiraki T, Ahn H.	Is ChatGPT a "Fire of Prometheus" for Non-Native English-Speaking Researchers in Academic Writing?		Korean J Radiol	2023	10.3348/kjr.2023.0773
Farquhar S, Kossen J, Kuhn L, Gal Y.	Detecting hallucinations in large language models using semantic entropy		Nature	2024	10.1038/s41586-024-07421-0
Matheny ME, Yang J, Smith JC, Walsh CG, Al-Garadi MA, Davis SE, Marsolo KA, Fabbri D, Reeves RR, Johnson KB, Dal Pan GJ, Ball R, Desai RJ.	Enhancing Postmarketing Surveillance of Medical Products With Large Language Models		JAMA Netw Open	2024	10.1001/jamanetworkopen.2024.28276
Dai Y, Shao X, Zhang J, Chen Y, Chen Q, Liao J, Chi F, Zhang J, Fan X.	TCMChat: A generative large language model for traditional Chinese medicine		Pharmacol Res	2024	10.1016/j.phrs.2024.107530
Yalamanchili A, Sengupta B, Song J, Lim S, Thomas TO, Mittal BB, Abazeed ME, Teo PT.	Quality of Large Language Model Responses to Radiation Oncology Patient Care Questions		JAMA Netw Open	2024	10.1001/jamanetworkopen.2024.4630
Dhingra LS, Shen M, Mangla A, Khera R.	Cardiovascular Care Innovation through Data-Driven Discoveries in the Electronic Health Record		Am J Cardiol	2023	10.1016/j.amjcard.2023.06.104
Toro S, Anagnostopoulos AV, Bello SM, Blumberg K, Cameron R, Carmody L, Diehl AD, Dooley DM, Duncan WD, Fey P, Gaudet P, Harris NL, Joachimiak MP, Kiani L, Lubiana T, Munoz-Torres MC, O'Neil S, Osumi-Sutherland D, Puig-Barbe A, Reese JT, Reiser L, Robb SM, Ruemping T, Seager J, Sid E, Stefancsik R, Weber M, Wood V, Haendel MA, Mungall CJ.	Dynamic Retrieval Augmented Generation of Ontologies using Artificial Intelligence (DRAGON-AI)		J Biomed Semantics	2024	10.1186/s13326-024-00320-3
Yan C, Ong HH, Grabowska ME, Krantz MS, Su WC, Dickson AL, Peterson JF, Feng Q, Roden DM, Stein CM, Kerchberger VE, Malin BA, Wei WQ.	Large Language Models Facilitate the Generation of Electronic Health Record Phenotyping Algorithms		medRxiv	2024	10.1101/2023.12.19.23300230
Caterson J, Ambler O, Cereceda-Monteoliva N, Horner M, Jones A, Poacher AT.	Application of generative language models to orthopaedic practice		BMJ Open	2024	10.1136/bmjopen-2023-076484
Nolin-Lapalme A, Theriault-Lauzier P, Corbin D, Tastet O, Sharma A, Hussin JG, Kadoury S, Jiang R, Krahn AD, Gallo R, Avram R.	Maximising Large Language Model Utility in Cardiovascular Care: A Practical Guide		Can J Cardiol	2024	10.1016/j.cjca.2024.05.024
Akyon SH, Akyon FC, Camyar AS, HÄ±zlÄ± F, Sari T, HÄ±zlÄ± Åž.	Evaluating the Capabilities of Generative AI Tools in Understanding Medical Papers: Qualitative Study		JMIR Med Inform	2024	10.2196/59258
Jin Q, Yang Y, Chen Q, Lu Z.	GeneGPT: Augmenting Large Language Models with Domain Tools for Improved Access to Biomedical Information		ArXiv	2023
Yuan J, Tang R, Jiang X, Hu X.	Large Language Models for Healthcare Data Augmentation: An Example on Patient-Trial Matching		AMIA Annu Symp Proc	2024
Amin K, Khosla P, Doshi R, Chheang S, Forman HP.	Artificial Intelligence to Improve Patient Understanding of Radiology Reports		Yale J Biol Med	2023	10.59249/NKOY5498
Wu JH, Nishida T, Liu TYA.	Accuracy of large language models in answering ophthalmology board-style questions: A meta-analysis		Asia Pac J Ophthalmol (Phila)	2024	10.1016/j.apjo.2024.100106
Kral J, Hradis M, Buzga M, Kunovsky L.	Exploring the benefits and challenges of AI-driven large language models in gastroenterology: Think out of the box		Biomed Pap Med Fac Univ Palacky Olomouc Czech Repub	2024	10.5507/bp.2024.027
Chen X, Wang L, You M, Liu W, Fu Y, Xu J, Zhang S, Chen G, Li K, Li J.	Evaluating and Enhancing Large Language Models' Performance in Domain-Specific Medicine: Development and Usability Study With DocOA		J Med Internet Res	2024	10.2196/58158
Rouhi AD, Ghanem YK, Yolchieva L, Saleh Z, Joshi H, Moccia MC, Suarez-Pierre A, Han JJ.	Can Artificial Intelligence Improve the Readability of Patient Education Materials on Aortic Stenosis? A Pilot Study		Cardiol Ther	2024	10.1007/s40119-023-00347-0
Li R, Wang X, Yu H.	Two Directions for Clinical Data Generation with Large Language Models: Data-to-Label and Label-to-Data		Proc Conf Empir Methods Nat Lang Process	2023	10.18653/v1/2023.findings-emnlp.474
Gangwal A, Ansari A, Ahmad I, Azad AK, Kumarasamy V, Subramaniyan V, Wong LS.	Generative artificial intelligence in drug discovery: basic framework, recent advances, challenges, and opportunities		Front Pharmacol	2024	10.3389/fphar.2024.1331062
Reis F, Lenz C, Gossen M, Volk HD, Drzeniek NM.	Practical Applications of Large Language Models for Health Care Professionals and Scientists		JMIR Med Inform	2024	10.2196/58478
Riedemann L, Labonne M, Gilbert S.	The path forward for large language models in medicine is open		NPJ Digit Med	2024	10.1038/s41746-024-01344-w
Wang L, Wan Z, Ni C, Song Q, Li Y, Clayton E, Malin B, Yin Z.	Applications and Concerns of ChatGPT and Other Conversational Large Language Models in Health Care: Systematic Review		J Med Internet Res	2024	10.2196/22769
Ge J, Sun S, Owens J, Galvez V, Gologorskaya O, Lai JC, Pletcher MJ, Lai K.	Development of a Liver Disease-Specific Large Language Model Chat Interface using Retrieval Augmented Generation		medRxiv	2023	10.1101/2023.11.10.23298364	Yes
Eoh KJ, Kwon GY, Lee EJ, Lee J, Lee I, Kim YT, Nam EJ.	Efficacy of large language models and their potential in Obstetrics and Gynecology education		Obstet Gynecol Sci	2024	10.5468/ogs.24211
Tarabanis C, Zahid S, Mamalis M, Zhang K, Kalampokis E, Jankelson L.	Performance of Publicly Available Large Language Models on Internal Medicine Board-style Questions		PLOS Digit Health	2024	10.1371/journal.pdig.0000604
Jia S, Bit S, Searls E, Lauber MV, Claus LA, Fan P, Jasodanand VH, Veerapaneni D, Wang WM, Au R, Kolachalama VB.	PodGPT: An audio-augmented large language model for research and education		medRxiv	2024	10.1101/2024.07.11.24310304
Spotnitz M, Idnay B, Gordon ER, Shyu R, Zhang G, Liu C, Cimino JJ, Weng C.	A Survey of Clinicians' Views of the Utility of Large Language Models		Appl Clin Inform	2024	10.1055/a-2281-7092
Goldenholz DM, Goldenholz SR, Habib S, Westover MB.	Inductive reasoning with large language models: a simulated randomized controlled trial for epilepsy		medRxiv	2024	10.1101/2024.03.18.24304493
Seo J, Choi D, Kim T, Cha WC, Kim M, Yoo H, Oh N, Yi Y, Lee KH, Choi E.	Evaluation Framework of Large Language Models in Medical Documentation: Development and Usability Study		J Med Internet Res	2024	10.2196/58329
Kim K, Cho K, Jang R, Kyung S, Lee S, Ham S, Choi E, Hong GS, Kim N.	Updated Primer on Generative Artificial Intelligence and Large Language Models in Medical Imaging for Medical Professionals		Korean J Radiol	2024	10.3348/kjr.2023.0818
Lambert R, Choo ZY, Gradwohl K, Schroedl L, Ruiz De Luzuriaga A.	Assessing the Application of Large Language Models in Generating Dermatologic Patient Education Materials According to Reading Level: Qualitative Study		JMIR Dermatol	2024	10.2196/55898
Kim K, Hong GS, Kim N.	[Primer on Generative Artificial Intelligence and Large Language Models in Medical Imaging]		J Korean Soc Radiol	2024	10.3348/jksr.2024.0066
Gong EJ, Bang CS.	Evaluating the role of large language models in inflammatory bowel disease patient information		World J Gastroenterol	2024	10.3748/wjg.v30.i29.3538
Mistry NP, Saeed H, Rafique S, Le T, Obaid H, Adams SJ.	Large Language Models as Tools to Generate Radiology Board-Style Multiple-Choice Questions		Acad Radiol	2024	10.1016/j.acra.2024.06.046
Jin Q, Yang Y, Chen Q, Lu Z.	GeneGPT: augmenting large language models with domain tools for improved access to biomedical information		Bioinformatics	2024	10.1093/bioinformatics/btae075
Arango-Ibanez JP, Posso-NuÃ±ez JA, DÃ­az-SolÃ³rzano JP, Cruz-SuÃ¡rez G.	Evidence-Based Learning Strategies in Medicine Using AI		JMIR Med Educ	2024	10.2196/54507
Jerfy A, Selden O, Balkrishnan R.	The Growing Impact of Natural Language Processing in Healthcare and Public Health		Inquiry	2024	10.1177/00469580241290095
Shojaee-Mend H, Mohebbati R, Amiri M, Atarodi A.	Evaluating the strengths and weaknesses of large language models in answering neurophysiology questions		Sci Rep	2024	10.1038/s41598-024-60405-y
Abbasian M, Khatibi E, Azimi I, Oniani D, Shakeri Hossein Abad Z, Thieme A, Sriram R, Yang Z, Wang Y, Lin B, Gevaert O, Li LJ, Jain R, Rahmani AM.	Foundation metrics for evaluating effectiveness of healthcare conversations powered by generative AI		NPJ Digit Med	2024	10.1038/s41746-024-01074-z
Fuellen G, Kulaga A, Lobentanzer S, Unfried M, Avelar RA, Palmer D, Kennedy BK.	Validation requirements for AI-based intervention-evaluation in aging and longevity research and practice		Ageing Res Rev	2025	10.1016/j.arr.2024.102617
Ganjavi C, Eppler M, O'Brien D, Ramacciotti LS, Ghauri MS, Anderson I, Choi J, Dwyer D, Stephens C, Shi V, Ebert M, Derby M, Yazdi B, Cacciamani GE.	ChatGPT and large language models (LLMs) awareness and use. A prospective cross-sectional survey of U.S. medical students		PLOS Digit Health	2024	10.1371/journal.pdig.0000596
WÃ³jcik S, Rulkiewicz A, Pruszczyk P, Lisik W, PoboÅ¼y M, Domienik-KarÅ‚owicz J.	Beyond ChatGPT: What does GPT-4 add to healthcare? The dawn of a new era		Cardiol J	2023	10.5603/cj.97515
Halawani A, Almehmadi SG, Alhubaishy BA, Alnefaie ZA, Hasan MN.	Empowering patients: how accurate and readable are large language models in renal cancer education		Front Oncol	2024	10.3389/fonc.2024.1457516
Alkhalaf M, Yu P, Yin M, Deng C.	Applying generative AI with retrieval augmented generation to summarize and extract key clinical information from electronic health records		J Biomed Inform	2024	10.1016/j.jbi.2024.104662	Yes
Cao P, Acharya G, Salumets A, Zamani Esteki M.	Large language models to facilitate pregnancy prediction after inÂ vitro fertilization		Acta Obstet Gynecol Scand	2025	10.1111/aogs.14989
Griewing S, Gremke N, Wagner U, Lingenfelder M, Kuhn S, Boekhoff J.	Challenging ChatGPT 3.5 in Senology-An Assessment of Concordance with Breast Cancer Tumor Board Decision Making		J Pers Med	2023	10.3390/jpm13101502
Garcia BT, Westerfield L, Yelemali P, Gogate N, Andres Rivera-Munoz E, Du H, Dawood M, Jolly A, Lupski JR, Posey JE.	Improving Automated Deep Phenotyping Through Large Language Models Using Retrieval Augmented Generation		medRxiv	2024	10.1101/2024.12.01.24318253	Yes
Chen JS, Reddy AJ, Al-Sharif E, Shoji MK, Kalaw FGP, Eslani M, Lang PZ, Arya M, Koretz ZA, Bolo KA, Arnett JJ, Roginiel AC, Do JL, Robbins SL, Camp AS, Scott NL, Rudell JC, Weinreb RN, Baxter SL, Granet DB.	Analysis of ChatGPT Responses to Ophthalmic Cases: Can ChatGPT Think like an Ophthalmologist?		Ophthalmol Sci	2024	10.1016/j.xops.2024.100600
Yong LPX, Tung JYM, Lee ZY, Kuan WS, Chua MT.	Performance of Large Language Models in Patient Complaint Resolution: Web-Based Cross-Sectional Survey		J Med Internet Res	2024	10.2196/56413
Wysocka M, Wysocki O, Delmas M, Mutel V, Freitas A.	Large Language Models, scientific knowledge and factuality: A framework to streamline human expert evaluation		J Biomed Inform	2024	10.1016/j.jbi.2024.104724
Wu J, Dong H, Li Z, Wang H, Li R, Patra A, Dai C, Ali W, Scordis P, Wu H.	A hybrid framework with large language models for rare disease phenotyping		BMC Med Inform Decis Mak	2024	10.1186/s12911-024-02698-7
So JH, Chang J, Kim E, Na J, Choi J, Sohn JY, Kim BH, Chu SH.	Aligning Large Language Models for Enhancing Psychiatric Interviews Through Symptom Delineation and Summarization: Pilot Study		JMIR Form Res	2024	10.2196/58418
Sacoransky E, Kwan BYM, Soboleski D.	ChatGPT and assistive AI in structured radiology reporting: A systematic review		Curr Probl Diagn Radiol	2024	10.1067/j.cpradiol.2024.07.007
Chen LC, Zack T, Demirci A, Sushil M, Miao B, Kasap C, Butte A, Collisson EA, Hong JC.	Assessing Large Language Models for Oncology Data Inference From Radiology Reports		JCO Clin Cancer Inform	2024	10.1200/CCI.24.00126
Khan MA, Ayub U, Naqvi SAA, Khakwani KZR, Sipra ZBR, Raina A, Zou S, He H, Hossein SA, Hasan B, Rumble RB, Bitterman DS, Warner JL, Zou J, Tevaarwerk AJ, Leventakos K, Kehl KL, Palmer JM, Murad MH, Baral C, Riaz IB.	Collaborative Large Language Models for Automated Data Extraction in Living Systematic Reviews		medRxiv	2024	10.1101/2024.09.20.24314108
Taylor N, Schofield D, Kormilitzin A, Joyce DW, Nevado-Holgado A.	Developing healthcare language model embedding spaces		Artif Intell Med	2024	10.1016/j.artmed.2024.103009
Mohapatra DP, Thiruvoth FM, Tripathy S, Rajan S, Vathulya M, Lakshmi P, Singh VK, Haq AU.	Leveraging Large Language Models (LLM) for the Plastic Surgery Resident Training: Do They Have a Role?		Indian J Plast Surg	2023	10.1055/s-0043-1772704
Cohen JF, Moher D.	Generative artificial intelligence and academic writing: friend or foe?		J Clin Epidemiol	2024	10.1016/j.jclinepi.2024.111646
Au Yeung J, Kraljevic Z, Luintel A, Balston A, Idowu E, Dobson RJ, Teo JT.	AI chatbots not yet ready for clinical use		Front Digit Health	2023	10.3389/fdgth.2023.1161098
Kaarre J, Feldt R, Keeling LE, Dadoo S, Zsidai B, Hughes JD, Samuelsson K, Musahl V.	Exploring the potential of ChatGPT as a supplementary tool for providing orthopaedic information		Knee Surg Sports Traumatol Arthrosc	2023	10.1007/s00167-023-07529-2
Kamel Boulos MN, Dellavalle R.	NVIDIA's "Chat with RTX" Custom Large Language Model and Personalized AI Chatbot Augments the Value of Electronic Dermatology Reference Material		JMIR Dermatol	2024	10.2196/58396
Hueso M, Ãlvarez R, MarÃ­ D, Ribas-Ripoll V, Lekadir K, Vellido A.	Is generative artificial intelligence the next step toward a personalized hemodialysis?		Rev Invest Clin	2023	10.24875/RIC.23000162
Luo Y, Li Y, Ogunyemi O, Koski E, Himes BE.	Leveraging large language models for academic conference organization		NPJ Digit Med	2025	10.1038/s41746-025-01492-7
Jung HK, Kim K, Park JE, Kim N.	Image-Based Generative Artificial Intelligence in Radiology: Comprehensive Updates		Korean J Radiol	2024	10.3348/kjr.2024.0392
Pesapane F, Cuocolo R, Sardanelli F.	The Picasso's skepticism on computer science and the dawn of generative AI: questions after the answers to keep "machines-in-the-loop"		Eur Radiol Exp	2024	10.1186/s41747-024-00485-7
Deeb M, Gangadhar A, Rabindranath M, Rao K, Brudno M, Sidhu A, Wang B, Bhat M.	The emerging role of generative artificial intelligence in transplant medicine		Am J Transplant	2024	10.1016/j.ajt.2024.06.009
Zhou W, Miller TA.	Generalizable clinical note section identification with large language models		JAMIA Open	2024	10.1093/jamiaopen/ooae075
Niyonkuru E, Caufield JH, Carmody LC, Gargano MA, Toro S, Whetzel PL, Blau H, Gomez MS, Casiraghi E, Chimirri L, Reese JT, Valentini G, Haendel MA, Mungall CJ, Robinson PN.	Leveraging Generative AI to Accelerate Biocuration of Medical Actions for Rare Disease		medRxiv	2024	10.1101/2024.08.22.24310814
Blease C, Torous J.	ChatGPT and mental healthcare: balancing benefits with risks of harms		BMJ Ment Health	2023	10.1136/bmjment-2023-300884
Yogarajan V, Dobbie G, Keegan TT.	Debiasing large language models: research opportunities		J R Soc N Z	2024	10.1080/03036758.2024.2398567
Lam G, Shammoon Y, Coulson A, Lalloo F, Maini A, Amin A, Brown C, Sam AH.	Utility of large language models for creating clinical assessment items		Med Teach	2024	10.1080/0142159X.2024.2382860
Fogleman BM, Goldman M, Holland AB, Dyess G, Patel A.	Charting Tomorrow's Healthcare: A Traditional Literature Review for an Artificial Intelligence-Driven Future		Cureus	2024	10.7759/cureus.58032
Armitage RC.	Implications of Large Language Models for Clinical Practice: Ethical Analysis Through the Principlism Framework		J Eval Clin Pract	2025	10.1111/jep.14250
Tessler I, Wolfovitz A, Livneh N, Gecel NA, Sorin V, Barash Y, Konen E, Klang E.	Advancing Medical Practice with Artificial Intelligence: ChatGPT in Healthcare		Isr Med Assoc J	2024
Coucke P.	[Generative artificial intelligence and large language models in healthcare]		Rev Med Liege	2024
Klang E, Tessler I, Apakama DU, Abbott E, Glicksberg BS, Arnold M, Moses A, Sakhuja A, Soroush A, Charney AW, Reich DL, McGreevy J, Gavin N, Carr B, Freeman R, Nadkarni GN.	Assessing Retrieval-Augmented Large Language Model Performance in Emergency Department ICD-10-CM Coding Compared to Human Coders		medRxiv	2024	10.1101/2024.10.15.24315526	Yes
Yang Y, Liu X, Jin Q, Huang F, Lu Z.	Unmasking and quantifying racial bias of large language models in medical report generation		Commun Med (Lond)	2024	10.1038/s43856-024-00601-z
Liu S, Wright AP, Mccoy AB, Huang SS, Genkins JZ, Peterson JF, Kumah-Crystal YA, Martinez W, Carew B, Mize D, Steitz B, Wright A.	Using large language model to guide patients to create efficient and comprehensive clinical care message		J Am Med Inform Assoc	2024	10.1093/jamia/ocae142
Choudhury A, Chaudhry Z.	Large Language Models and User Trust: Consequence of Self-Referential Learning Loop and the Deskilling of Health Care Professionals		J Med Internet Res	2024	10.2196/56764
Kresevic S, GiuffrÃ¨ M, Ajcevic M, Accardo A, CrocÃ¨ LS, Shung DL.	Optimization of hepatological clinical guidelines interpretation by large language models: a retrieval augmented generation-based framework		NPJ Digit Med	2024	10.1038/s41746-024-01091-y	Yes
Rahimzadeh V, Kostick-Quenet K, Blumenthal Barby J, McGuire AL.	Ethics Education for Healthcare Professionals in the Era of ChatGPT and Other Large Language Models: Do We Still Need It?		Am J Bioeth	2023	10.1080/15265161.2023.2233358
De Clercq D, Nehring E, Mayne H, Mahdi A.	Large language models can help boost food production, but be mindful of their risks		Front Artif Intell	2024	10.3389/frai.2024.1326153
Heinke A, Radgoudarzi N, Huang BB, Baxter SL.	A review of ophthalmology education in the era of generative artificial intelligence		Asia Pac J Ophthalmol (Phila)	2024	10.1016/j.apjo.2024.100089
Levkovich I, Rabin E, Brann M, Elyoseph Z.	Large language models outperform general practitioners in identifying complex cases of childhood anxiety		Digit Health	2024	10.1177/20552076241294182
Xiong G, Jin Q, Wang X, Zhang M, Lu Z, Zhang A.	Improving Retrieval-Augmented Generation in Medicine with Iterative Follow-up Questions		Pac Symp Biocomput	2025		Yes
Hersh W.	Search still matters: information retrieval in the era of generative AI		J Am Med Inform Assoc	2024	10.1093/jamia/ocae014
Lozano A, Fleming SL, Chiang CC, Shah N.	Clinfo.ai: An Open-Source Retrieval-Augmented Large Language Model System for Answering Medical Questions using Scientific Literature		Pac Symp Biocomput	2024		Yes
Huang T, Safranek C, Socrates V, Chartash D, Wright D, Dilip M, Sangal RB, Taylor RA.	Patient-Representing Population's Perceptions of GPT-Generated Versus Standard Emergency Department Discharge Instructions: Randomized Blind Survey Assessment		J Med Internet Res	2024	10.2196/60336
Oniani D, Hilsman J, Zang C, Wang J, Cai L, Zawala J, Wang Y.	Emerging opportunities of using large language models for translation between drug molecules and indications		Sci Rep	2024	10.1038/s41598-024-61124-0
Teckwani SH, Wong AH, Luke NV, Low ICC.	Accuracy and reliability of large language models in assessing learning outcomes achievement across cognitive domains		Adv Physiol Educ	2024	10.1152/advan.00137.2024
Bejan CA, Reed AM, Mikula M, Zhang S, Xu Y, Fabbri D, EmbÃ­ PJ, Hsi RS.	Large Language Models Improve the Identification of Emergency Department Visits for Symptomatic Kidney Stones		medRxiv	2024	10.1101/2024.08.12.24311870
Chen CJ, Sobol K, Hickey C, Raphael J.	The Comparative Performance of Large Language Models on the Hand Surgery Self-Assessment Examination		Hand (N Y)	2024	10.1177/15589447241279460
Pfohl SR, Cole-Lewis H, Sayres R, Neal D, Asiedu M, Dieng A, Tomasev N, Rashid QM, Azizi S, Rostamzadeh N, McCoy LG, Celi LA, Liu Y, Schaekermann M, Walton A, Parrish A, Nagpal C, Singh P, Dewitt A, Mansfield P, Prakash S, Heller K, Karthikesalingam A, Semturs C, Barral J, Corrado G, Matias Y, Smith-Loud J, Horn I, Singhal K.	A toolbox for surfacing health equity harms and biases in large language models		Nat Med	2024	10.1038/s41591-024-03258-2
Fu Z, Fu S, Huang Y, He W, Zhong Z, Guo Y, Lin Y.	Application of large language model combined with retrieval enhanced generation technology in digestive endoscopic nursing		Front Med (Lausanne)	2024	10.3389/fmed.2024.1500258	Yes
Hosseini M, Horbach SPJM.	Fighting reviewer fatigue or amplifying bias? Considerations and recommendations for use of ChatGPT and other large language models in scholarly peer review		Res Integr Peer Rev	2023	10.1186/s41073-023-00133-5
Stade EC, Stirman SW, Ungar LH, Boland CL, Schwartz HA, Yaden DB, Sedoc J, DeRubeis RJ, Willer R, Eichstaedt JC.	Large language models could change the future of behavioral healthcare: a proposal for responsible development and evaluation		Npj Ment Health Res	2024	10.1038/s44184-024-00056-z
Patel PV, Davis C, Ralbovsky A, Tinoco D, Williams CYK, Slatter S, Naderalvojoud B, Rosen MJ, Hernandez-Boussard T, Rudrapatna V.	Large language models outperform traditional natural language processing methods in extracting patient-reported outcomes in IBD		medRxiv	2024	10.1101/2024.09.05.24313139
Ahn S.	The transformative impact of large language models on medical writing and publishing: current applications, challenges and future directions		Korean J Physiol Pharmacol	2024	10.4196/kjpp.2024.28.5.393
Freyer O, Wiest IC, Kather JN, Gilbert S.	A future role for health applications of large language models depends on regulators enforcing safety standards		Lancet Digit Health	2024	10.1016/S2589-7500(24)00124-9
Hadar-Shoval D, Asraf K, Mizrachi Y, Haber Y, Elyoseph Z.	Assessing the Alignment of Large Language Models With Human Values for Mental Health Integration: Cross-Sectional Study Using Schwartz's Theory of Basic Values		JMIR Ment Health	2024	10.2196/55988
Ehrett C, Hegde S, Andre K, Liu D, Wilson T.	Leveraging Open-Source Large Language Models for Data Augmentation in Hospital Staff Surveys: Mixed Methods Study		JMIR Med Educ	2024	10.2196/51433
Du X, Novoa-Laurentiev J, Plasek JM, Chuang YW, Wang L, Marshall GA, Mueller SK, Chang F, Datta S, Paek H, Lin B, Wei Q, Wang X, Wang J, Ding H, Manion FJ, Du J, Bates DW, Zhou L.	Enhancing early detection of cognitive decline in the elderly: a comparative study utilizing large language models in clinical notes		EBioMedicine	2024	10.1016/j.ebiom.2024.105401
Kianian R, Sun D, Rojas-Carabali W, Agrawal R, Tsui E.	Large Language Models May Help Patients Understand Peer-Reviewed Scientific Articles About Ophthalmology: Development and Usability Study		J Med Internet Res	2024	10.2196/59843
Bhattaru A, Yanamala N, Sengupta PP.	Revolutionizing Cardiology With Words: Unveiling the Impact of Large Language Models in Medical Science Writing		Can J Cardiol	2024	10.1016/j.cjca.2024.05.022
Beattie J, Neufeld S, Yang D, Chukwuma C, Gul A, Desai N, Jiang S, Dohopolski M.	Utilizing Large Language Models for Enhanced Clinical Trial Matching: A Study on Automation in Patient Screening		Cureus	2024	10.7759/cureus.60044
Agrawal A.	Fairness in AI-Driven Oncology: Investigating Racial and Gender Biases in Large Language Models		Cureus	2024	10.7759/cureus.69541
Peng L, Liang R, Zhao A, Sun R, Yi F, Zhong J, Li R, Zhu S, Zhang S, Wu S.	Amplifying Chinese physicians' emphasis on patients' psychological states beyond urologic diagnoses with ChatGPT - a multicenter cross-sectional study		Int J Surg	2024	10.1097/JS9.0000000000001775
Yan S, Knapp W, Leong A, Kadkhodazadeh S, Das S, Jones VG, Clark R, Grattendick D, Chen K, Hladik L, Fagan L, Chan A.	Prompt engineering on leveraging large language models in generating response to InBasket messages		J Am Med Inform Assoc	2024	10.1093/jamia/ocae172
Li B, Beaton D, Lee DS, Aljabri B, Al-Omran L, Wijeysundera DN, Hussain MA, Rotstein OD, de Mestral C, Mamdani M, Al-Omran M.	Comprehensive review of virtual assistants in vascular surgery		Semin Vasc Surg	2024	10.1053/j.semvascsurg.2024.07.001
Lang SP, Yoseph ET, Gonzalez-Suarez AD, Kim R, Fatemi P, Wagner K, Maldaner N, Stienen MN, Zygourakis CC.	Analyzing Large Language Models' Responses to Common Lumbar Spine Fusion Surgery Questions: A Comparison Between ChatGPT and Bard		Neurospine	2024	10.14245/ns.2448098.049
Flanagan CP, Trang K, Nacario J, Schneider PA, Gasper WJ, Conte MS, Wick EC, Conway AM.	Large language models can accurately populate Vascular Quality Initiative procedural databases using narrative operative reports		J Vasc Surg	2024	10.1016/j.jvs.2024.12.002
Chen A, Yu Z, Yang X, Guo Y, Bian J, Wu Y.	Contextualized medication information extraction using Transformer-based deep learning architectures		J Biomed Inform	2023	10.1016/j.jbi.2023.104370
Ruiz Sarrias O, MartÃ­nez Del Prado MP, Sala Gonzalez MÃ, Azcuna Sagarduy J, Casado Cuesta P, Figaredo Berjano C, Galve-Calvo E, LÃ³pez de San Vicente HernÃ¡ndez B, LÃ³pez-SantillÃ¡n M, NuÃ±o EscolÃ¡stico M, SÃ¡nchez Togneri L, Sande Sardina L, PÃ©rez Hoyos MT, Abad Villar MT, Zabalza Zudaire M, Sayar Beristain O.	Leveraging Large Language Models for Precision Monitoring of Chemotherapy-Induced Toxicities: A Pilot Study with Expert Comparisons and Future Directions		Cancers (Basel)	2024	10.3390/cancers16162830
Park HJ, Kim EJ, Kim JY.	Exploring Large Language Models and the Metaverse for Urologic Applications: Potential, Challenges, and the Path Forward		Int Neurourol J	2024	10.5213/inj.2448402.201
Bedi S, Fleming SL, Chiang CC, Morse K, Kumar A, Patel B, Jindal JA, Davenport C, Yamaguchi C, Shah NH.	QUEST-AI: A System for Question Generation, Verification, and Refinement using AI for USMLE-Style Exams		Pac Symp Biocomput	2025
Chan J, Dong T, Angelini GD.	The performance of large language models in intercollegiate Membership of the Royal College of Surgeons examination		Ann R Coll Surg Engl	2024	10.1308/rcsann.2024.0023
Srinivasan N, Samaan JS, Rajeev ND, Kanu MU, Yeo YH, Samakar K.	Large language models and bariatric surgery patient education: a comparative readability analysis of GPT-3.5, GPT-4, Bard, and online institutional resources		Surg Endosc	2024	10.1007/s00464-024-10720-2
Barnes C, Aboy MR, Minssen T, Allen JW, Earp BD, Savulescu J, Mann SP.	Enabling Demonstrated Consent for Biobanking with Blockchain and Generative AI		Am J Bioeth	2024	10.1080/15265161.2024.2416117
Chen C, Feng X, Li Y, Lyu L, Zhou J, Zheng X, Yin J.	Integration of large language models and federated learning		Patterns (N Y)	2024	10.1016/j.patter.2024.101098
Su Z, Jin K, Wu H, Luo Z, Grzybowski A, Ye J.	Assessment of Large Language Models in Cataract Care Information Provision: A Quantitative Comparison		Ophthalmol Ther	2025	10.1007/s40123-024-01066-y
Zhang Y, Ren S, Wang J, Lu J, Wu C, He M, Liu X, Wu R, Zhao J, Zhan C, Du D, Zhan Z, Singla RK, Shen B.	Aligning Large Language Models with Humans: A Comprehensive Survey of ChatGPT's Aptitude in Pharmacology		Drugs	2025	10.1007/s40265-024-02124-2
Lee C, Mohebbi M, O'Callaghan E, Winsberg M.	Large Language Models Versus Expert Clinicians in Crisis Prediction Among Telemental Health Patients: Comparative Study		JMIR Ment Health	2024	10.2196/58129
Ge J, Lai JC.	Artificial intelligence-based text generators in hepatology: ChatGPT is just the beginning		Hepatol Commun	2023	10.1097/HC9.0000000000000097
Reichenpfader D, MÃ¼ller H, Denecke K.	Large language model-based information extraction from free-text radiology reports: a scoping review protocol		BMJ Open	2023	10.1136/bmjopen-2023-076865
Ashraf AR, Mackey TK, Fittler A.	Search Engines and Generative Artificial Intelligence Integration: Public Health Risks and Recommendations to Safeguard Consumers Online		JMIR Public Health Surveill	2024	10.2196/53086
McGowan A, Gui Y, Dobbs M, Shuster S, Cotter M, Selloni A, Goodman M, Srivastava A, Cecchi GA, Corcoran CM.	ChatGPT and Bard exhibit spontaneous citation fabrication during psychiatry literature search		Psychiatry Res	2023	10.1016/j.psychres.2023.115334
Lewis S, Bhyat F, Casmod Y, Gani A, Gumede L, Hajat A, Hazell L, Kammies C, Mahlaola TB, Mokoena L, Vermeulen L.	Medical imaging and radiation science students' use of artificial intelligence for learning and assessment		Radiography (Lond)	2024	10.1016/j.radi.2024.10.006
Bryant AK, Zamora-Resendiz R, Dai X, Morrow D, Lin Y, Jungles KM, Rae JM, Tate A, Pearson AN, Jiang R, Fritsche L, Lawrence TS, Zou W, Schipper M, Ramnath N, Yoo S, Crivelli S, Green MD.	Artificial intelligence to unlock real-world evidence in clinical oncology: A primer on recent advances		Cancer Med	2024	10.1002/cam4.7253
Vukadinovic M, Kwan AC, Li D, Ouyang D.	GANcMRI: Cardiac magnetic resonance video generation and physiologic guidance using latent space prompting		Proc Mach Learn Res	2023
Cheligeer K, Wu G, Laws A, Quan ML, Li A, Brisson AM, Xie J, Xu Y.	Validation of large language models for detecting pathologic complete response in breast cancer using population-based pathology reports		BMC Med Inform Decis Mak	2024	10.1186/s12911-024-02677-y
Lavecchia A.	Navigating the frontier of drug-like chemical space with cutting-edge generative AI models		Drug Discov Today	2024	10.1016/j.drudis.2024.104133
Rajaganapathy S, Chowdhury S, Buchner V, He Z, Jiang X, Yang P, Cerhan JR, Zong N.	Synoptic Reporting by Summarizing Cancer Pathology Reports using Large Language Models		medRxiv	2024	10.1101/2024.04.26.24306452
Matsumoto N, Moran J, Choi H, Hernandez ME, Venkatesan M, Wang P, Moore JH.	KRAGEN: a knowledge graph-enhanced RAG framework for biomedical problem solving using large language models		Bioinformatics	2024	10.1093/bioinformatics/btae353
Tan RSYC, Lin Q, Low GH, Lin R, Goh TC, Chang CCE, Lee FF, Chan WY, Tan WC, Tey HJ, Leong FL, Tan HQ, Nei WL, Chay WY, Tai DWM, Lai GGY, Cheng LT, Wong FY, Chua MCH, Chua MLK, Tan DSW, Thng CH, Tan IBH, Ng HT.	Inferring cancer disease response from radiology reports using large language models with data augmentation and prompting		J Am Med Inform Assoc	2023	10.1093/jamia/ocad133
Xu R, Wang Z.	Generative artificial intelligence in healthcare from the perspective of digital media: Applications, opportunities and challenges		Heliyon	2024	10.1016/j.heliyon.2024.e32364
Kim J, Wang K, Weng C, Liu C.	Assessing the utility of large language models for phenotype-driven gene prioritization in the diagnosis of rare genetic disease		Am J Hum Genet	2024	10.1016/j.ajhg.2024.08.010
He Z, Bhasuran B, Jin Q, Tian S, Hanna K, Shavor C, Arguello LG, Murray P, Lu Z.	Quality of Answers of Generative Large Language Models Versus Peer Users for Interpreting Laboratory Test Results for Lay Patients: Evaluation Study		J Med Internet Res	2024	10.2196/56655
Swanson K, He S, Calvano J, Chen D, Telvizian T, Jiang L, Chong P, Schwell J, Mak G, Lee J.	Biomedical text readability after hypernym substitution with fine-tuned large language models		PLOS Digit Health	2024	10.1371/journal.pdig.0000489
Zhou Q, Liu C, Duan Y, Sun K, Li Y, Kan H, Gu Z, Shu J, Hu J.	GastroBot: a Chinese gastrointestinal disease chatbot based on the retrieval-augmented generation		Front Med (Lausanne)	2024	10.3389/fmed.2024.1392555	Yes
Pillai J, Pillai K.	Accuracy of generative artificial intelligence models in differential diagnoses of familial Mediterranean fever and deficiency of Interleukin-1 receptor antagonist		J Transl Autoimmun	2023	10.1016/j.jtauto.2023.100213
Abdullahi T, Singh R, Eickhoff C.	Learning to Make Rare and Complex Diagnoses With Generative AI Assistance: Qualitative Study of Popular Large Language Models		JMIR Med Educ	2024	10.2196/51391
Sridharan K, Sivaramakrishnan G.	Unlocking the potential of advanced large language models in medication review and reconciliation: A proof-of-concept investigation		Explor Res Clin Soc Pharm	2024	10.1016/j.rcsop.2024.100492
Zhang L, Tashiro S, Mukaino M, Yamada S.	Use of artificial intelligence large language models as a clinical tool in rehabilitation medicine: a comparative test case		J Rehabil Med	2023	10.2340/jrm.v55.13373
Kawasaki R.	How Can Artificial Intelligence Be Implemented Effectively in Diabetic Retinopathy Screening in Japan?		Medicina (Kaunas)	2024	10.3390/medicina60020243
Causio FA, DE Angelis L, Diedenhofen G, Talio A, Baglivo F; Workshop Participants.	Perspectives on AI use in medicine: views of the Italian Society of Artificial Intelligence in Medicine		J Prev Med Hyg	2024	10.15167/2421-4248/jpmh2024.65.2.3261
Piao Y, Chen H, Wu S, Li X, Li Z, Yang D.	Assessing the performance of large language models (LLMs) in answering medical questions regarding breast cancer in the Chinese context		Digit Health	2024	10.1177/20552076241284771
Jin Q, Wang Z, Floudas CS, Chen F, Gong C, Bracken-Clarke D, Xue E, Yang Y, Sun J, Lu Z.	Matching Patients to Clinical Trials with Large Language Models		ArXiv	2024
Matsuo H, Nishio M, Matsunaga T, Fujimoto K, Murakami T.	Exploring Multilingual Large Language Models for Enhanced TNM Classification of Radiology Report in Lung Cancer Staging		Cancers (Basel)	2024	10.3390/cancers16213621
Maroteau G, An JS, Murgier J, Hulet C, Ollivier M, Ferreira A.	Evaluation of the impact of large language learning models on articles submitted to Orthopaedics & Traumatology: Surgery & Research (OTSR): A significant increase in the use of artificial intelligence in 2023		Orthop Traumatol Surg Res	2023	10.1016/j.otsr.2023.103720
Dietrich J, Hollstein A.	Performance and Reproducibility of Large Language Models in Named Entity Recognition: Considerations for the Use in Controlled Environments		Drug Saf	2025	10.1007/s40264-024-01499-1
Dagli MM, Oettl FC, Gujral J, Malhotra K, Ghenbot Y, Yoon JW, Ozturk AK, Welch WC.	Clinical Accuracy, Relevance, Clarity, and Emotional Sensitivity of Large Language Models to Surgical Patient Questions: Cross-Sectional Study		JMIR Form Res	2024	10.2196/56165
GeantÄƒ M, BÄƒdescu D, Chirca N, Nechita OC, Radu CG, Rascu S, RÄƒdÄƒvoi D, Sima C, Toma C, Jinga V.	The Potential Impact of Large Language Models on Doctor-Patient Communication: A Case Study in Prostate Cancer		Healthcare (Basel)	2024	10.3390/healthcare12151548
Truhn D, Weber CD, Braun BJ, Bressem K, Kather JN, Kuhl C, Nebelung S.	A pilot study on the efficacy of GPT-4 in providing orthopedic treatment recommendations from MRI reports		Sci Rep	2023	10.1038/s41598-023-47500-2
Ballard DH, Antigua-Made A, Barre E, Edney E, Gordon EB, Kelahan L, Lodhi T, Martin JG, Ozkan M, Serdynski K, Spieler B, Zhu D, Adams SJ.	Impact of ChatGPT and Large Language Models on Radiology Education: Association of Academic Radiology-Radiology Research Alliance Task Force White Paper		Acad Radiol	2024	10.1016/j.acra.2024.10.023
Woolsey CR, Bisht P, Rothman J, Leroy G.	Utilizing Large Language Models to Generate Synthetic Data to Increase the Performance of BERT-Based Neural Networks		AMIA Jt Summits Transl Sci Proc	2024
Tam TYC, Sivarajkumar S, Kapoor S, Stolyar AV, Polanska K, McCarthy KR, Osterhoudt H, Wu X, Visweswaran S, Fu S, Mathur P, Cacciamani GE, Sun C, Peng Y, Wang Y.	A framework for human evaluation of large language models in healthcare derived from literature review		NPJ Digit Med	2024	10.1038/s41746-024-01258-7
Yang R, Zeng Q, You K, Qiao Y, Huang L, Hsieh CC, Rosand B, Goldwasser J, Dave A, Keenan T, Ke Y, Hong C, Liu N, Chew E, Radev D, Lu Z, Xu H, Chen Q, Li I.	Ascle-A Python Natural Language Processing Toolkit for Medical Text Generation: Development and Evaluation Study		J Med Internet Res	2024	10.2196/60601
Pillai J, Pillai K.	ChatGPT as a medical education resource in cardiology: Mitigating replicability challenges and optimizing model performance		Curr Probl Cardiol	2024	10.1016/j.cpcardiol.2024.102879
Gencer G, Gencer K.	Large Language Models in Healthcare: A Bibliometric Analysis and Examination of Research Trends		J Multidiscip Healthc	2025	10.2147/JMDH.S502351
Kisvarday S, Yan A, Yarahuan J, Kats DJ, Ray M, Kim E, Hong P, Spector J, Bickel J, Parsons C, Rabbani N, Hron JD.	ChatGPT Use Among Pediatric Health Care Providers: Cross-Sectional Survey Study		JMIR Form Res	2024	10.2196/56797
Deiner MS, Honcharov V, Li J, Mackey TK, Porco TC, Sarkar U.	Large Language Models Can Enable Inductive Thematic Analysis of a Social Media Corpus in a Single Prompt: Human Validation Study		JMIR Infodemiology	2024	10.2196/59641
Wang AY, Lin S, Tran C, Homer RJ, Wilsdon D, Walsh JC, Goebel EA, Sansano I, Sonawane S, Cockenpot V, Mukhopadhyay S, Taskin T, Zahra N, Cima L, Semerci O, Ã–zamrak BG, Mishra P, Vennavalli NS, Chen PC, Cecchini MJ.	Assessment of Pathology Domain-Specific Knowledge of ChatGPT and Comparison to Human Performance		Arch Pathol Lab Med	2024	10.5858/arpa.2023-0296-OA
Mashatian S, Armstrong DG, Ritter A, Robbins J, Aziz S, Alenabi I, Huo M, Anand T, Tavakolian K.	Building Trustworthy Generative Artificial Intelligence for Diabetes Care and Limb Preservation: A Medical Knowledge Extraction Case		J Diabetes Sci Technol	2024	10.1177/19322968241253568
Peng C, Yang X, Smith KE, Yu Z, Chen A, Bian J, Wu Y.	Model tuning or prompt Tuning? a study of large language models for clinical concept and relation extraction		J Biomed Inform	2024	10.1016/j.jbi.2024.104630
Ong Ly C, Unnikrishnan B, Tadic T, Patel T, Duhamel J, Kandel S, Moayedi Y, Brudno M, Hope A, Ross H, McIntosh C.	Shortcut learning in medical AI hinders generalization: method for estimating AI model generalization without external data		NPJ Digit Med	2024	10.1038/s41746-024-01118-4
Elyoseph Z, Levkovich I, Shinan-Altman S.	Assessing prognosis in depression: comparing perspectives of AI models, mental health professionals and the general public		Fam Med Community Health	2024	10.1136/fmch-2023-002583
Omar M, Naffaa ME, Glicksberg BS, Reuveni H, Nadkarni GN, Klang E.	Advancing rheumatology with natural language processing: insights and prospects from a systematic review		Rheumatol Adv Pract	2024	10.1093/rap/rkae120
Ruamviboonsuk P, Arjkongharn N, Vongsa N, Pakaymaskul P, Kaothanthong N.	Discriminative, generative artificial intelligence, and foundation models in retina imaging		Taiwan J Ophthalmol	2024	10.4103/tjo.TJO-D-24-00064
Waldock WJ, Zhang J, Guni A, Nabeel A, Darzi A, Ashrafian H.	The Accuracy and Capability of Artificial Intelligence Solutions in Health Care Examinations and Certificates: Systematic Review and Meta-Analysis		J Med Internet Res	2024	10.2196/56532
Giorgi S, Isman K, Liu T, Fried Z, Sedoc J, Curtis B.	Evaluating generative AI responses to real-world drug-related questions		Psychiatry Res	2024	10.1016/j.psychres.2024.116058
Abdel Malek M, van Velzen M, Dahan A, Martini C, Sitsen E, Sarton E, Boon M.	Generation of preoperative anaesthetic plans by ChatGPT-4.0: a mixed-method study		Br J Anaesth	2024	10.1016/j.bja.2024.08.038
Oh Y, Park S, Byun HK, Cho Y, Lee IJ, Kim JS, Ye JC.	LLM-driven multimodal target volume contouring in radiation oncology		Nat Commun	2024	10.1038/s41467-024-53387-y
Jin Q, Wan N, Leaman R, Tian S, Wang Z, Yang Y, Wang Z, Xiong G, Lai PT, Zhu Q, Hou B, Sarfo-Gyamfi M, Zhang G, Gilson A, Bhasuran B, He Z, Zhang A, Sun J, Weng C, Summers RM, Chen Q, Peng Y, Lu Z.	Demystifying Large Language Models for Medicine: A Primer		ArXiv	2024
He Z, Bhasuran B, Jin Q, Tian S, Hanna K, Shavor C, Arguello LG, Murray P, Lu Z.	Quality of Answers of Generative Large Language Models vs Peer Patients for Interpreting Lab Test Results for Lay Patients: Evaluation Study		ArXiv	2024
Wang CK, Ke CR, Huang MS, Chong IW, Yang YH, Tseng VS, Dai HJ.	Using Large Language Models for Efficient Cancer Registry Coding in the Real Hospital Setting: A Feasibility Study		Pac Symp Biocomput	2025
Del Moral-GonzÃ¡lez R, GÃ³mez-Adorno H, Ramos-Flores O.	Comparative analysis of generative LLMs for labeling entities in clinical notes		Genomics Inform	2025	10.1186/s44342-024-00036-x
Lang S, Vitale J, Fekete TF, Haschtmann D, Reitmeir R, Ropelato M, Puhakka J, Galbusera F, Loibl M.	Are large language models valid tools for patient information on lumbar disc herniation? The spine surgeons' perspective		Brain Spine	2024	10.1016/j.bas.2024.102804
Heilmeyer F, BÃ¶hringer D, Reinhard T, Arens S, Lyssenko L, Haverkamp C.	Viability of Open Large Language Models for Clinical Documentation in German Health Care: Real-World Model Evaluation Study		JMIR Med Inform	2024	10.2196/59617
Huo B, Boyle A, Marfo N, Tangamornsuksan W, Steen JP, McKechnie T, Lee Y, Mayol J, Antoniou SA, Thirunavukarasu AJ, Sanger S, Ramji K, Guyatt G.	Large Language Models for Chatbot Health Advice Studies: A Systematic Review		JAMA Netw Open	2025	10.1001/jamanetworkopen.2024.57879
Calle P, Shao R, Liu Y, HÃ©bert ET, Kendzor D, Neil J, Businelle M, Pan C.	Towards AI-Driven Healthcare: Systematic Optimization, Linguistic Analysis, and Clinicians' Evaluation of Large Language Models for Smoking Cessation Interventions		Proc SIGCHI Conf Hum Factor Comput Syst	2024	10.1145/3613904.3641965
Pompili D, Richa Y, Collins P, Richards H, Hennessey DB.	Using artificial intelligence to generate medical literature for urology patients: a comparison of three different large language models		World J Urol	2024	10.1007/s00345-024-05146-3
Young CC, Enichen E, Rao A, Hilker S, Butler A, Laird-Gion J, Succi MD.	Pilot Study of Large Language Models as an Age-Appropriate Explanatory Tool for Chronic Pediatric Conditions		medRxiv	2024	10.1101/2024.08.06.24311544
Amirova A, Fteropoulli T, Ahmed N, Cowie MR, Leibo JZ.	Framework-based qualitative analysis of free responses of Large Language Models: Algorithmic fidelity		PLoS One	2024	10.1371/journal.pone.0300024
Clay TJ, Da Custodia Steel ZJ, Jacobs C.	Human-Computer Interaction: A Literature Review of Artificial Intelligence and Communication in Healthcare		Cureus	2024	10.7759/cureus.73763
Farhat F, Chaudhry BM, Nadeem M, Sohail SS, Madsen DÃ˜.	Evaluating Large Language Models for the National Premedical Exam in India: Comparative Analysis of GPT-3.5, GPT-4, and Bard		JMIR Med Educ	2024	10.2196/51523
Karampatakis GD, Patel N, Stretch G, Ryan K.	Integration and impact of pharmacists in general practice internationally: A rapid review		J Health Serv Res Policy	2024	10.1177/13558196231179831
Upadhyaya DP, Shaikh AG, Cakir GB, Prantzalos K, Golnari P, Ghasia FF, Sahoo SS.	A 360Â° View for Large Language Models: Early Detection of Amblyopia in Children using Multi-View Eye Movement Recordings		medRxiv	2024	10.1101/2024.05.03.24306688
Keloth VK, Selek S, Chen Q, Gilman C, Fu S, Dang Y, Chen X, Hu X, Zhou Y, He H, Fan JW, Wang K, Brandt C, Tao C, Liu H, Xu H.	Large Language Models for Social Determinants of Health Information Extraction from Clinical Notes - A Generalizable Approach across Institutions		medRxiv	2024	10.1101/2024.05.21.24307726
Nolan VJ, Balch JA, Baskaran NP, Shickel B, Efron PA, Upchurch GR Jr, Bihorac A, Tignanelli CJ, Moseley RE, Loftus TJ.	Incorporating Patient Values in Large Language Model Recommendations for Surrogate and Proxy Decisions		Crit Care Explor	2024	10.1097/CCE.0000000000001131
Luo X, Tahabi FM, Marc T, Haunert LA, Storey S.	Zero-shot learning to extract assessment criteria and medical services from the preventive healthcare guidelines using large language models		J Am Med Inform Assoc	2024	10.1093/jamia/ocae145
Nazir A, Wang Z.	A Comprehensive Survey of ChatGPT: Advancements, Applications, Prospects, and Challenges		Meta Radiol	2023	10.1016/j.metrad.2023.100022
Hamed E, Sharif A, Eid A, Alfehaidi A, Alberry M.	Advancing Artificial Intelligence for Clinical Knowledge Retrieval: A Case Study Using ChatGPT-4 and Link Retrieval Plug-In to Analyze Diabetic Ketoacidosis Guidelines		Cureus	2023	10.7759/cureus.41916	Yes
Busch F, Hoffmann L, Rueger C, van Dijk EH, Kader R, Ortiz-Prado E, Makowski MR, Saba L, Hadamitzky M, Kather JN, Truhn D, Cuocolo R, Adams LC, Bressem KK.	Current applications and challenges in large language models for patient care: a systematic review		Commun Med (Lond)	2025	10.1038/s43856-024-00717-2
Reicher L, Lutsker G, Michaan N, Grisaru D, Laskov I.	Exploring the role of artificial intelligence, large language models: Comparing patient-focused information and clinical decision support capabilities to the gynecologic oncology guidelines		Int J Gynaecol Obstet	2025	10.1002/ijgo.15869
Li M, Kilicoglu H, Xu H, Zhang R.	BiomedRAG: A retrieval augmented large language model for biomedicine		J Biomed Inform	2025	10.1016/j.jbi.2024.104769	Yes
Mondal H, Karri JKK, Ramasubramanian S, Mondal S, Juhi A, Gupta P.	A qualitative survey on perception of medical students on the use of large language models for educational purposes		Adv Physiol Educ	2025	10.1152/advan.00088.2024
Xu J, Lu L, Peng X, Pang J, Ding J, Yang L, Song H, Li K, Sun X, Zhang S.	Data Set and Benchmark (MedGPTEval) to Evaluate Responses From Large Language Models in Medicine: Evaluation Development and Validation		JMIR Med Inform	2024	10.2196/57674
Chen X, Zhao Z, Zhang W, Xu P, Wu Y, Xu M, Gao L, Li Y, Shang X, Shi D, He M.	EyeGPT for Patient Inquiries and Medical Education: Development and Validation of an Ophthalmology Large Language Model		J Med Internet Res	2024	10.2196/60063
Hirosawa T, Harada Y, Mizuta K, Sakamoto T, Tokumasu K, Shimizu T.	Diagnostic performance of generative artificial intelligences for a series of complex case reports		Digit Health	2024	10.1177/20552076241265215
Ferrario A, Sedlakova J, Trachsel M.	The Role of Humanization and Robustness of Large Language Models in Conversational Artificial Intelligence for Individuals With Depression: A Critical Analysis		JMIR Ment Health	2024	10.2196/56569
Shi Y, Ren P, Wang J, Han B, ValizadehAslani T, Agbavor F, Zhang Y, Hu M, Zhao L, Liang H.	Leveraging GPT-4 for food effect summarization to enhance product-specific guidance development via iterative prompting		J Biomed Inform	2023	10.1016/j.jbi.2023.104533
Burns C, Bakaj A, Berishaj A, Hristidis V, Deak P, Equils O.	Use of Generative AI for Improving Health Literacy in Reproductive Health: Case Study		JMIR Form Res	2024	10.2196/59434
Altalla' B, Ahmad A, Bitar L, Al-Bssol M, Al Omari A, Sultan I.	Radiology Report Annotation Using Generative Large Language Models: Comparative Analysis		Int J Biomed Imaging	2025	10.1155/ijbi/5019035
Chen D, Liu Y, Guo Y, Zhang Y.	The revolution of generative artificial intelligence in psychology: The interweaving of behavior, consciousness, and ethics		Acta Psychol (Amst)	2024	10.1016/j.actpsy.2024.104593
KÃ¤mmer JE, Hautz WE, Krummrey G, Sauter TC, Penders D, Birrenbach T, Bienefeld N.	Effects of interacting with a large language model compared with a human coach on the clinical diagnostic process and outcomes among fourth-year medical students: study protocol for a prospective, randomised experiment using patient vignettes		BMJ Open	2024	10.1136/bmjopen-2024-087469
Hou Y, Yeung J, Xu H, Su C, Wang F, Zhang R.	From Answers to Insights: Unveiling the Strengths and Limitations of ChatGPT and Biomedical Knowledge Graphs		Res Sq	2023	10.21203/rs.3.rs-3185632/v1
Sallam M, Barakat M, Sallam M.	A Preliminary Checklist (METRICS) to Standardize the Design and Reporting of Studies on Generative Artificial Intelligence-Based Models in Health Care Education and Practice: Development Study Involving a Literature Review		Interact J Med Res	2024	10.2196/54704
Shi Q, Luzuriaga K, Allison JJ, Oztekin A, Faro JM, Lee JL, Hafer N, McManus M, Zai AH.	Transforming Informed Consent Generation Using Large Language Models: Mixed Methods Study		JMIR Med Inform	2025	10.2196/68139
Chen Z, Siltala-Li L, Lassila M, Malo P, Vilkkumaa E, Saaresranta T, Virkki AV.	Predicting Visit Cost of Obstructive Sleep Apnea Using Electronic Healthcare Records With Transformer		IEEE J Transl Eng Health Med	2023	10.1109/JTEHM.2023.3276943
Elyoseph Z, Levkovich I.	Comparing the Perspectives of Generative AI, Mental Health Experts, and the General Public on Schizophrenia Recovery: Case Vignette Study		JMIR Ment Health	2024	10.2196/53043
As'ad M.	Intelligent Tutoring Systems, Generative Artificial Intelligence (AI), and Healthcare Agents: A Proof of Concept and Dual-Layer Approach		Cureus	2024	10.7759/cureus.69710
Seo S, Kim K, Yang H.	Performance Assessment of Large Language Models in Medical Consultation: Comparative Study		JMIR Med Inform	2025	10.2196/64318
Li D, Xiong Y, Hu B, Tang B, Peng W, Chen Q.	Drug knowledge discovery via multi-task learning and pre-trained models		BMC Med Inform Decis Mak	2021	10.1186/s12911-021-01614-7
Javan R, Kim T, Abdelmonem A, Ismail A, Jaamour F, Melnyk O, Heekin M.	Programming Chatbots Using Natural Language: Generating Cervical Spine MRI Impressions		Cureus	2024	10.7759/cureus.69410
Perlis RH.	Research Letter: Application of GPT-4 to select next-step antidepressant treatment in major depression		medRxiv	2023	10.1101/2023.04.14.23288595
Hebenstreit K, Praas R, Kiesewetter LP, Samwald M.	A comparison of chain-of-thought reasoning strategies across datasets and models		PeerJ Comput Sci	2024	10.7717/peerj-cs.1999
Ilgaz HB, Ã‡elik Z.	The Significance of Artificial Intelligence Platforms in Anatomy Education: An Experience With ChatGPT and Google Bard		Cureus	2023	10.7759/cureus.45301
Claman D, Sezgin E.	Artificial Intelligence in Dental Education: Opportunities and Challenges of Large Language Models and Multimodal Foundation Models		JMIR Med Educ	2024	10.2196/52346
Pagano S, Strumolo L, Michalk K, Schiegl J, Pulido LC, Reinhard J, Maderbacher G, Renkawitz T, Schuster M.	Evaluating ChatGPT, Gemini and other Large Language Models (LLMs) in orthopaedic diagnostics: A prospective clinical study		Comput Struct Biotechnol J	2024	10.1016/j.csbj.2024.12.013
Kutbi M.	Artificial Intelligence-Based Applications for Bone Fracture Detection Using Medical Images: A Systematic Review		Diagnostics (Basel)	2024	10.3390/diagnostics14171879
Cinquin O.	ChIP-GPT: a managed large language model for robust data extraction from biomedical database records		Brief Bioinform	2024	10.1093/bib/bbad535
Quttainah M, Mishra V, Madakam S, Lurie Y, Mark S.	Cost, Usability, Credibility, Fairness, Accountability, Transparency, and Explainability Framework for Safe and Effective Large Language Models in Medical Education: Narrative Review and Qualitative Study		JMIR AI	2024	10.2196/51834
Yang X, Xiao Y, Liu D, Zhang Y, Deng H, Huang J, Shi H, Liu D, Liang M, Jin X, Sun Y, Yao J, Zhou X, Guo W, He Y, Tang W, Xu C.	Enhancing doctor-patient communication using large language models for pathology report interpretation		BMC Med Inform Decis Mak	2025	10.1186/s12911-024-02838-z
Chen CH, Hsieh KY, Huang KE, Lai HY.	Comparing Vision-Capable Models, GPT-4 and Gemini, With GPT-3.5 on Taiwan's Pulmonologist Exam		Cureus	2024	10.7759/cureus.67641
Sorin V, Klang E, Sobeh T, Konen E, Shrot S, Livne A, Weissbuch Y, Hoffmann C, Barash Y.	Generative pre-trained transformer (GPT)-4 support for differential diagnosis in neuroradiology		Quant Imaging Med Surg	2024	10.21037/qims-24-200
Li TC, Zhou H, Verma V, Tang X, Shao Y, Van Buren E, Weng Z, Gerstein M, Neale B, Sunyaev SR, Lin X.	FAVOR-GPT: a generative natural language interface to whole genome variant functional annotations		Bioinform Adv	2024	10.1093/bioadv/vbae143
Baldassarre A, Padovan M.	Regulatory and Ethical Considerations on Artificial Intelligence for Occupational Medicine		Med Lav	2024	10.23749/mdl.v115i2.15881
Hua Y, Beam A, Chibnik LB, Torous J.	From statistics to deep learning: Using large language models in psychiatric research		Int J Methods Psychiatr Res	2025	10.1002/mpr.70007
Yang L, Zhou Y, Qi J, Zhen X, Sun L, Shi S, Su Q, Yang X.	Aligning large language models with radiologists by reinforcement learning from AI feedback for chest CT reports		Eur J Radiol	2025	10.1016/j.ejrad.2025.111984
Das S, Ge Y, Guo Y, Rajwal S, Hairston J, Powell J, Walker D, Peddireddy S, Lakamana S, Bozkurt S, Reyna M, Sameni R, Xiao Y, Kim S, Chandler R, Hernandez N, Mowery D, Wightman R, Love J, Spadaro A, Perrone J, Sarker A.	Two-Layer Retrieval-Augmented Generation Framework for Low-Resource Medical Question Answering Using Reddit Data: Proof-of-Concept Study		J Med Internet Res	2025	10.2196/66220	Yes
Nakao T, Miki S, Nakamura Y, Kikuchi T, Nomura Y, Hanaoka S, Yoshikawa T, Abe O.	Capability of GPT-4V(ision) in the Japanese National Medical Licensing Examination: Evaluation Study		JMIR Med Educ	2024	10.2196/54393
Liu J, Koopman B, Brown NJ, Chu K, Nguyen A.	Generating synthetic clinical text with local large language models to identify misdiagnosed limb fractures in radiology reports		Artif Intell Med	2025	10.1016/j.artmed.2024.103027
Giunti G, Doherty CP.	Cocreating an Automated mHealth Apps Systematic Review Process With Generative AI: Design Science Research Approach		JMIR Med Educ	2024	10.2196/48949
Snyder SH, Vignaux PA, Ozalp MK, Gerlach J, Puhl AC, Lane TR, Corbett J, Urbina F, Ekins S.	The Goldilocks paradigm: comparing classical machine learning, large language models, and few-shot learning for drug discovery applications		Commun Chem	2024	10.1038/s42004-024-01220-4
Hake J, Crowley M, Coy A, Shanks D, Eoff A, Kirmer-Voss K, Dhanda G, Parente DJ.	Quality, Accuracy, and Bias in ChatGPT-Based Summarization of Medical Abstracts		Ann Fam Med	2024	10.1370/afm.3075
SÃ¡nchez-Rosenberg G, MagnÃ©li M, Barle N, Kontakis MG, MÃ¼ller AM, Wittauer M, Gordon M, BrodÃ©n C.	ChatGPT-4 generates orthopedic discharge documents faster than humans maintaining comparable quality: a pilot study of 6 cases		Acta Orthop	2024	10.2340/17453674.2024.40182
Yu Y, Gomez-Cabello CA, Makarova S, Parte Y, Borna S, Haider SA, Genovese A, Prabha S, Forte AJ.	Using Large Language Models to Retrieve Critical Data from Clinical Processes and Business Rules		Bioengineering (Basel)	2024	10.3390/bioengineering12010017
NÃ³grÃ¡di B, PolgÃ¡r TF, MeszlÃ©nyi V, KÃ¡dÃ¡r Z, Hertelendy P, CsÃ¡ti A, Szpisjak L, Halmi D, ErdÃ©lyi-Furka B, TÃ³th M, MolnÃ¡r F, TÃ³th D, BÅ‘sze Z, Boda K, KlivÃ©nyi P, SiklÃ³s L, Patai R.	ChatGPT M.D.: Is there any room for generative AI in neurology?		PLoS One	2024	10.1371/journal.pone.0310028
Padoan A, Plebani M.	Dynamic mirroring: unveiling the role of digital twins, artificial intelligence and synthetic data for personalized medicine in laboratory medicine		Clin Chem Lab Med	2024	10.1515/cclm-2024-0517
Chen X, Wang T, Zhu Q, Guo T, Gao S, Lu Z, Gao X, Zhang X.	Rethinking Scientific Summarization Evaluation: Grounding Explainable Metrics on Facet-aware Benchmark		ArXiv	2024
Roustan D, Bastardot F.	The Clinicians' Guide to Large Language Models: A General Perspective With a Focus on Hallucinations		Interact J Med Res	2025	10.2196/59823
Cecchini MJ, Borowitz MJ, Glassy EF, Gullapalli RR, Hart SN, Hassell LA, Homer RJ, Jackups R Jr, McNeal JL, Anderson SR.	Harnessing the Power of Generative Artificial Intelligence in Pathology Education: Opportunities, Challenges, and Future Directions		Arch Pathol Lab Med	2025	10.5858/arpa.2024-0187-RA
Lahat A, Shachar E, Avidan B, Shatz Z, Glicksberg BS, Klang E.	Evaluating the use of large language model in identifying top research questions in gastroenterology		Sci Rep	2023	10.1038/s41598-023-31412-2
Wawrzuta D, Napieralska A, Ludwikowska K, JaruÅ¡eviÄius L, TrofimoviÄa-Krasnorucka A, Rausis G, Szulc A, PÄ™dziwiatr K, PolÃ¡chovÃ¡ K, Klejdysz J, Chojnacka M.	Large language models for pretreatment education in pediatric radiation oncology: A comparative evaluation study		Clin Transl Radiat Oncol	2025	10.1016/j.ctro.2025.100914
Jo E, Song S, Kim JH, Lim S, Kim JH, Cha JJ, Kim YM, Joo HJ.	Assessing GPT-4's Performance in Delivering Medical Advice: Comparative Analysis With Human Experts		JMIR Med Educ	2024	10.2196/51282
Sciannameo V, Pagliari DJ, Urru S, Grimaldi P, Ocagli H, Ahsani-Nasab S, Comoretto RI, Gregori D, Berchialla P.	Information extraction from medical case reports using OpenAI InstructGPT		Comput Methods Programs Biomed	2024	10.1016/j.cmpb.2024.108326
Murphy Lonergan R, Curry J, Dhas K, Simmons BI.	Stratified Evaluation of GPT's Question Answering in Surgery Reveals Artificial Intelligence (AI) Knowledge Gaps		Cureus	2023	10.7759/cureus.48788
Bejan CA, Reed AM, Mikula M, Zhang S, Xu Y, Fabbri D, EmbÃ­ PJ, Hsi RS.	Large language models improve the identification of emergency department visits for symptomatic kidney stones		Sci Rep	2025	10.1038/s41598-025-86632-5
Voinea È˜V, MÄƒmuleanu M, TeicÄƒ RV, Florescu LM, SeliÈ™teanu D, Gheonea IA.	GPT-Driven Radiology Report Generation with Fine-Tuned Llama 3		Bioengineering (Basel)	2024	10.3390/bioengineering11101043
Zheng Y, Yan Y, Chen S, Cai Y, Ren K, Liu Y, Zhuang J, Zhao M.	Integrating retrieval-augmented generation for enhanced personalized physician recommendations in web-based medical services: model development study		Front Public Health	2025	10.3389/fpubh.2025.1501408	Yes
Hakam HT, Prill R, Korte L, LovrekoviÄ‡ B, OstojiÄ‡ M, Ramadanov N, Muehlensiepen F.	Human-Written vs AI-Generated Texts in Orthopedic Academic Literature: Comparative Qualitative Analysis		JMIR Form Res	2024	10.2196/52164
Saeidnia HR, Kozak M, Lund BD, Hassanzadeh M.	Evaluation of ChatGPT's responses to information needs and information seeking of dementia patients		Sci Rep	2024	10.1038/s41598-024-61068-5
Elyoseph Z, Gur T, Haber Y, Simon T, Angert T, Navon Y, Tal A, Asman O.	An Ethical Perspective on the Democratization of Mental Health With Generative AI		JMIR Ment Health	2024	10.2196/58011
Cook DA, Overgaard J, Pankratz VS, Del Fiol G, Aakre CA.	Virtual patients using large language models: Scalable, contextualized simulation of clinician-patient dialog with feedback		J Med Internet Res	2025	10.2196/68486
Javan R, Mostaghni N.	Emergence of AI-Generated Multimedia: Visionary Physicists in Radiology Reincarnated		Cureus	2024	10.7759/cureus.69471
Hillis E, Bhattarai K, Abrams Z.	Evaluating Generative AI's Ability to Identify Cancer Subtypes in Publicly Available Structured Genetic Datasets		J Pers Med	2024	10.3390/jpm14101022
Kim J, Vajravelu BN.	Assessing the Current Limitations of Large Language Models in Advancing Health Care Education		JMIR Form Res	2025	10.2196/51319
Tenner ZM, Cottone MC, Chavez MR.	Harnessing the open access version of ChatGPT for enhanced clinical opinions		PLOS Digit Health	2024	10.1371/journal.pdig.0000355
Hamilton Z, Aseem A, Chen Z, Naffakh N, Reizine NM, Weinberg F, Jain S, Kessler LG, Gadi VK, Bun C, Nguyen RH.	Comparative Analysis of Generative Pre-Trained Transformer Models in Oncogene-Driven Non-Small Cell Lung Cancer: Introducing the Generative Artificial Intelligence Performance Score		JCO Clin Cancer Inform	2024	10.1200/CCI.24.00123
Kim S, Jang S, Kim B, Sunwoo L, Kim S, Chung JH, Nam S, Cho H, Lee D, Lee K, Yoo S.	Automated Pathologic TN Classification Prediction and Rationale Generation From Lung Cancer Surgical Pathology Reports Using a Large Language Model Fine-Tuned With Chain-of-Thought: Algorithm Development and Validation Study		JMIR Med Inform	2024	10.2196/67056
Solmonovich RL, Kouba I, Quezada O, Rodriguez-Ayala G, Rojas V, Bonilla K, Espino K, Bracero LA.	Artificial intelligence generates proficient Spanish obstetrics and gynecology counseling templates		AJOG Glob Rep	2024	10.1016/j.xagr.2024.100400
Choi YK, Lin SY, Fick DM, Shulman RW, Lee S, Shrestha P, Santoso K.	Optimizing ChatGPT's Interpretation and Reporting of Delirium Assessment Outcomes: Exploratory Study		JMIR Form Res	2024	10.2196/51383
Martins A, Londral A, L Nunes I, V LapÃ£o L.	Unlocking human-like conversations: Scoping review of automation techniques for personalized healthcare interventions using conversational agents		Int J Med Inform	2024	10.1016/j.ijmedinf.2024.105385
Barai P, Leroy G, Bisht P, Rothman JM, Lee S, Andrews J, Rice SA, Ahmed A.	Crowdsourcing with Enhanced Data Quality Assurance: An Efficient Approach to Mitigate Resource Scarcity Challenges in Training Large Language Models for Healthcare		AMIA Jt Summits Transl Sci Proc	2024
Gosak L, Å tiglic G, Pruinelli L, Vrbnjak D.	PICOT questions and search strategies formulation: A novel approach using artificial intelligence automation		J Nurs Scholarsh	2025	10.1111/jnu.13036
Park J, Oh K, Han K, Lee YH.	Patient-centered radiology reports withÂ generativeÂ artificial intelligence: adding value to radiology reporting		Sci Rep	2024	10.1038/s41598-024-63824-z
Reis ZSN, Pagano AS, Ramos de Oliveira IJ, Dias CDS, Lage EM, Mineiro EF, Varella Pereira GM, de Carvalho Gomes I, Basilio VA, Cruz-Correia RJ, de Jesus DDR, de Souza JÃºnior AP, da Rocha LCD.	Evaluating Large Language Model-Supported Instructions for Medication Use: First Steps Toward a Comprehensive Model		Mayo Clin Proc Digit Health	2024	10.1016/j.mcpdig.2024.09.006
Davis J, Van Bulck L, Durieux BN, Lindvall C.	The Temperature Feature of ChatGPT: Modifying Creativity for Clinical Research		JMIR Hum Factors	2024	10.2196/53559
Adam GP, DeYoung J, Paul A, Saldanha IJ, Balk EM, Trikalinos TA, Wallace BC.	Literature search sandbox: a large language model that generates search queries for systematic reviews		JAMIA Open	2024	10.1093/jamiaopen/ooae098
Lee Y, Shin T, Tessier L, Javidan A, Jung J, Hong D, Strong AT, McKechnie T, Malone S, Jin D, Kroh M, Dang JT; ASMBS Artificial Intelligence and Digital Surgery Task Force.	Harnessing artificial intelligence in bariatric surgery: comparative analysis of ChatGPT-4, Bing, and Bard in generating clinician-level bariatric surgery recommendations		Surg Obes Relat Dis	2024	10.1016/j.soard.2024.03.011
Wang L, Bi W, Zhao S, Ma Y, Lv L, Meng C, Fu J, Lv H.	Investigating the Impact of Prompt Engineering on the Performance of Large Language Models for Standardizing Obstetric Diagnosis Text: Comparative Study		JMIR Form Res	2024	10.2196/53216
Menz BD, Kuderer NM, Chin-Yee B, Logan JM, Rowland A, Sorich MJ, Hopkins AM.	Gender Representation of Health Care Professionals in Large Language Model-Generated Stories		JAMA Netw Open	2024	10.1001/jamanetworkopen.2024.34997
Bhuyan SS, Sateesh V, Mukul N, Galvankar A, Mahmood A, Nauman M, Rai A, Bordoloi K, Basu U, Samuel J.	Generative Artificial Intelligence Use in Healthcare: Opportunities for Clinical Excellence and Administrative Efficiency		J Med Syst	2025	10.1007/s10916-024-02136-1
Gupta A, Malhotra H, Garg AK, Rangarajan K.	Enhancing Radiological Reporting in Head and Neck Cancer: Converting Free-Text CT Scan Reports to Structured Reports Using Large Language Models		Indian J Radiol Imaging	2024	10.1055/s-0044-1788589
Hu JM, Liu FC, Chu CM, Chang YT.	Health Care Trainees' and Professionals' Perceptions of ChatGPT in Improving Medical Knowledge Training: Rapid Survey Study		J Med Internet Res	2023	10.2196/49385
Salim MS, Hossain SI.	An Applied Statistics dataset for human vs AI-generated answer classification		Data Brief	2024	10.1016/j.dib.2024.110240
Lum ZC.	Can Artificial Intelligence Pass the American Board of Orthopaedic Surgery Examination? Orthopaedic Residents Versus ChatGPT		Clin Orthop Relat Res	2023	10.1097/CORR.0000000000002704
Zhu K, Zhang J, Klishin A, Esser M, Blumentals WA, Juhaeri J, Jouquelet-Royer C, Sinnott SJ.	Evaluating the Accuracy of Responses by Large Language Models for Information on Disease Epidemiology		Pharmacoepidemiol Drug Saf	2025	10.1002/pds.70111
Labinsky H, Nagler LK, Krusche M, Griewing S, Aries P, KroiÃŸ A, Strunz PP, Kuhn S, Schmalzing M, Gernert M, Knitza J.	Vignette-based comparative analysis of ChatGPT and specialist treatment decisions for rheumatic patients: results of the Rheum2Guide study		Rheumatol Int	2024	10.1007/s00296-024-05675-5
Lee J, Cha H, Hwangbo Y, Cheon W.	Enhancing Large Language Model Reliability: Minimizing Hallucinations with Dual Retrieval-Augmented Generation Based on the Latest Diabetes Guidelines		J Pers Med	2024	10.3390/jpm14121131	Yes
Patel PV, Davis C, Ralbovsky A, Tinoco D, Williams CYK, Slatter S, Naderalvojoud B, Rosen MJ, Hernandez-Boussard T, Rudrapatna V.	Large Language Models Outperform Traditional Natural Language Processing Methods in Extracting Patient-Reported Outcomes in Inflammatory Bowel Disease		Gastro Hep Adv	2024	10.1016/j.gastha.2024.10.003
Herrmann-Werner A, Festl-Wietek T, Holderried F, Herschbach L, Griewatz J, Masters K, Zipfel S, Mahling M.	Assessing ChatGPT's Mastery of Bloom's Taxonomy Using Psychosomatic Medicine Exam Questions: Mixed-Methods Study		J Med Internet Res	2024	10.2196/52113
Painter JL, Chalamalasetti VR, Kassekert R, Bate A.	Automating pharmacovigilance evidence generation: using large language models to produce context-aware structured query language		JAMIA Open	2025	10.1093/jamiaopen/ooaf003
Tangsrivimol JA, Darzidehkalani E, Virk HUH, Wang Z, Egger J, Wang M, Hacking S, Glicksberg BS, Strauss M, Krittanawong C.	Benefits, limits, and risks of ChatGPT in medicine		Front Artif Intell	2025	10.3389/frai.2025.1518049
Harrison RM, Lapteva E, Bibin A.	Behavioral Nudging With Generative AI for Content Development in SMS Health Care Interventions: Case Study		JMIR AI	2024	10.2196/52974
McCaffrey P, Jackups R, Seheult J, Zaydman MA, Balis U, Thaker HM, Rashidi H, Gullapalli RR.	Evaluating Use of Generative Artificial Intelligence in Clinical Pathology Practice: Opportunities and the Way Forward		Arch Pathol Lab Med	2025	10.5858/arpa.2024-0208-RA
Kottlors J, Hahnfeldt R, GÃ¶rtz L, Iuga AI, Fervers P, Bremm J, Zopfs D, Laukamp KR, Onur OA, Lennartz S, SchÃ¶nfeld M, Maintz D, Kabbasch C, Persigehl T, Schlamann M.	Large Language Models-Supported Thrombectomy Decision-Making in Acute Ischemic Stroke Based on Radiology Reports: Feasibility Qualitative Study		J Med Internet Res	2025	10.2196/48328
Pozzi M, Noei S, Robbi E, Cima L, Moroni M, Munari E, Torresani E, Jurman G.	Generating and evaluating synthetic data in digital pathology through diffusion models		Sci Rep	2024	10.1038/s41598-024-79602-w
Bragazzi NL, Buchinger M, Atwan H, Tuma R, Chirico F, Szarpak L, Farah R, Khamisy-Farah R.	Proficiency, Clarity, and Objectivity of Large Language Models Versus Specialists' Knowledge on COVID-19's Impacts in Pregnancy: Cross-Sectional Pilot Study		JMIR Form Res	2025	10.2196/56126
Sathe TS, Roshal J, Naaseh A, L'Huillier JC, Navarro SM, Silvestri C.	How I GPT It: Development of Custom Artificial Intelligence (AI) Chatbots for Surgical Education		J Surg Educ	2024	10.1016/j.jsurg.2024.03.004
Takahashi H, Shikino K, Kondo T, Komori A, Yamada Y, Saita M, Naito T.	Educational Utility of Clinical Vignettes Generated in Japanese by ChatGPT-4: Mixed Methods Study		JMIR Med Educ	2024	10.2196/59133
Russe MF, Reisert M, Bamberg F, Rau A.	Improving the use of LLMs in radiology through prompt engineering: from precision prompts to zero-shot learning		Rofo	2024	10.1055/a-2264-5631
Kaliterna M, Å½uljeviÄ‡ MF, UrsiÄ‡ L, Krka J, DuplanÄiÄ‡ D.	Testing the capacity of Bard and ChatGPT for writing essays on ethical dilemmas: A cross-sectional study		Sci Rep	2024	10.1038/s41598-024-77576-3
Atkinson CJ, Seth I, Xie Y, Ross RJ, Hunter-Smith DJ, Rozen WM, Cuomo R.	Artificial Intelligence Language Model Performance for Rapid Intraoperative Queries in Plastic Surgery: ChatGPT and the Deep Inferior Epigastric Perforator Flap		J Clin Med	2024	10.3390/jcm13030900
Workum JD, Volkers BWS, van de Sande D, Arora S, Goeijenbier M, Gommers D, van Genderen ME.	Comparative evaluation and performance of large language models on expert level critical care questions: a benchmark study		Crit Care	2025	10.1186/s13054-025-05302-0
Duan Y, Zhou Q, Li Y, Qin C, Wang Z, Kan H, Hu J.	Research on a traditional Chinese medicine case-based question-answering system integrating large language models and knowledge graphs		Front Med (Lausanne)	2025	10.3389/fmed.2024.1512329
Toiv A, Saleh Z, Ishak A, Alsheik E, Venkat D, Nandi N, Zuchelli TE.	Digesting Digital Health: A Study of Appropriateness and Readability of ChatGPT-Generated Gastroenterological Information		Clin Transl Gastroenterol	2024	10.14309/ctg.0000000000000765
Borchert F, Llorca I, Schapranow MP.	Improving biomedical entity linking for complex entity mentions with LLM-based text simplification		Database (Oxford)	2024	10.1093/database/baae067
Campillos-Llanos L, Valverde-Mateos A, Capllonch-CarriÃ³n A, Moreno-Sandoval A.	A clinical trials corpus annotated with UMLS entities to enhance the access to evidence-based medicine		BMC Med Inform Decis Mak	2021	10.1186/s12911-021-01395-z
Jeblick K, Schachtner B, Dexl J, Mittermeier A, StÃ¼ber AT, Topalis J, Weber T, Wesp P, Sabel BO, Ricke J, Ingrisch M.	ChatGPT makes medicine easy to swallow: an exploratory case study on simplified radiology reports		Eur Radiol	2024	10.1007/s00330-023-10213-1
Bonfitto GR, Roletto A, Savardi M, Fasulo SV, Catania D, Signoroni A.	Harnessing ChatGPT dialogues to address claustrophobia in MRI - A radiographers' education perspective		Radiography (Lond)	2024	10.1016/j.radi.2024.02.015
Hirosawa T, Harada Y, Tokumasu K, Shiraishi T, Suzuki T, Shimizu T.	Comparative Analysis of Diagnostic Performance: Differential Diagnosis Lists by LLaMA3 Versus LLaMA2 for Case Reports		JMIR Form Res	2024	10.2196/64844
Kao HJ, Chien TW, Wang WC, Chou W, Chow JC.	Assessing ChatGPT's capacity for clinical decision support in pediatrics: A comparative study with pediatricians using KIDMAP of Rasch analysis		Medicine (Baltimore)	2023	10.1097/MD.0000000000034068
Singh S, Errampalli E, Errampalli N, Miran MS.	Enhancing Patient Education on Cardiovascular Rehabilitation with Large Language Models		Mo Med	2025
Green A, Ribas CE, Ontiveros-Palacios N, Griffiths-Jones S, Petrov AI, Bateman A, Sweeney B.	LitSumm: large language models for literature summarization of noncoding RNAs		Database (Oxford)	2025	10.1093/database/baaf006
Hosseini M, Resnik DB, Holmes K.	The ethics of disclosing the use of artificial intelligence tools in writing scholarly manuscripts		Res Ethics	2023	10.1177/17470161231180449
Busch D, Za'in C, Chan HM, Haryanto A, Agustiono W, Yu K, Hamilton K, Kroon J, Xiang W.	A blueprint for large language model-augmented telehealth for HIV mitigation in Indonesia: A scoping review of a novel therapeutic modality		Health Informatics J	2025	10.1177/14604582251315595
SequÃ­-Sabater JM, Benavent D.	Artificial intelligence in rheumatology research: what is it good for?		RMD Open	2025	10.1136/rmdopen-2024-004309
Aydin S, Karabacak M, Vlachos V, Margetis K.	Navigating the potential and pitfalls of large language models in patient-centered medication guidance and self-decision support		Front Med (Lausanne)	2025	10.3389/fmed.2025.1527864
Cherif H, Moussa C, Missaoui AM, Salouage I, Mokaddem S, Dhahri B.	Appraisal of ChatGPT's Aptitude for Medical Education: Comparative Analysis With Third-Year Medical Students in a Pulmonology Examination		JMIR Med Educ	2024	10.2196/52818
Busch F, Prucker P, Komenda A, Ziegelmayer S, Makowski MR, Bressem KK, Adams LC.	Multilingual feasibility of GPT-4o for automated Voice-to-Text CT and MRI report transcription		Eur J Radiol	2025	10.1016/j.ejrad.2024.111827
Taylor N, Ghose U, Rohanian O, Nouriborji M, Kormilitzin A, Clifton DA, Nevado-Holgado A.	Efficiency at scale: Investigating the performance of diminutive language models in clinical tasks		Artif Intell Med	2024	10.1016/j.artmed.2024.103002
Xu R, Hong Y, Zhang F, Xu H.	Evaluation of the integration of retrieval-augmented generation in large language model for breast cancer nursing care responses		Sci Rep	2024	10.1038/s41598-024-81052-3	Yes
Liu Y, Ju S, Wang J.	Exploring the potential of ChatGPT in medical dialogue summarization: a study on consistency with human preferences		BMC Med Inform Decis Mak	2024	10.1186/s12911-024-02481-8
Ultsch A, LÃ¶tsch J.	Augmenting small biomedical datasets using generative AI methods based on self-organizing neural networks		Brief Bioinform	2024	10.1093/bib/bbae640
Chen K, Xu W, Li X.	The Potential of Gemini and GPTs for Structured Report Generation based on Free-Text (18)F-FDG PET/CT Breast Cancer Reports		Acad Radiol	2025	10.1016/j.acra.2024.08.052
Armitage R.	Performance of GPT-4 in Membership of the Royal College of Paediatrics and Child Health-style examination questions		BMJ Paediatr Open	2024	10.1136/bmjpo-2024-002575
Waibel AM, Bischoff M.	[Digital competencies in medical studies: results of an interdisciplinary course]		HNO	2024	10.1007/s00106-023-01411-w
Coen E, Del Fiol G, Kaphingst KA, Borsato E, Shannon J, Smith HS, Masino A, Allen CG.	Chatbot for the Return of Positive Genetic Screening Results for Hereditary Cancer Syndromes: a Prompt Engineering Study		Res Sq	2024	10.21203/rs.3.rs-4986527/v1
Farhadi Nia M, Ahmadi M, Irankhah E.	Transforming dental diagnostics with artificial intelligence: advanced integration of ChatGPT and large language models for patient care		Front Dent Med	2025	10.3389/fdmed.2024.1456208
Azimi I, Qi M, Wang L, Rahmani AM, Li Y.	Evaluation of LLMs accuracy and consistency in the registered dietitian exam through prompt engineering and knowledge retrieval		Sci Rep	2025	10.1038/s41598-024-85003-w	Yes
PostacÄ± SA, Dal A.	The Ability of Large Language Models to Generate Patient Information Materials for Retinopathy of Prematurity: Evaluation of Readability, Accuracy, and Comprehensiveness		Turk J Ophthalmol	2024	10.4274/tjo.galenos.2024.58295
Menz BD, Modi ND, Abuhelwa AY, Ruanglertboon W, Vitry A, Gao Y, Li LX, Chhetri R, Chu B, Bacchi S, Kichenadasse G, Shahnam A, Rowland A, Sorich MJ, Hopkins AM.	Generative AI chatbots for reliable cancer information: Evaluating web-search, multilingual, and reference capabilities of emerging large language models		Eur J Cancer	2025	10.1016/j.ejca.2025.115274
Fukushima T, Manabe M, Yada S, Wakamiya S, Yoshida A, Urakawa Y, Maeda A, Kan S, Takahashi M, Aramaki E.	Evaluating and Enhancing Japanese Large Language Models for Genetic Counseling Support: Comparative Study of Domain Adaptation and the Development of an Expert-Evaluated Dataset		JMIR Med Inform	2025	10.2196/65047
Balli M, DoÄŸan AE, Eser HY.	Improving Psychiatry Services with Artificial Intelligence: Opportunities and Challenges		Turk Psikiyatri Derg	2024	10.5080/u27604
Ahmed A, Aziz S, Abd-Alrazaq A, AlSaad R, Sheikh J.	Leveraging LLMs and wearables to provide personalized recommendations for enhancing student well-being and academic performance through a proof of concept		Sci Rep	2025	10.1038/s41598-025-89386-2
Afshar M, Gao Y, Wills G, Wang J, Churpek MM, Westenberger CJ, Kunstman DT, Gordon JE, Goswami C, Liao FJ, Patterson B.	Prompt engineering with a large language model to assist providers in responding to patient inquiries: a real-time implementation in the electronic health record		JAMIA Open	2024	10.1093/jamiaopen/ooae080
Sorin V, Kapelushnik N, Hecht I, Zloto O, Glicksberg BS, Bufman H, Livne A, Barash Y, Nadkarni GN, Klang E.	Integrated visual and text-based analysis of ophthalmology clinical cases using a large language model		Sci Rep	2025	10.1038/s41598-025-88948-8
Robinson JR, Stey A, Schneider DF, Kothari AN, Lindeman B, Kaafarani HM, Haines KL.	Generative Artificial Intelligence in Academic Surgery: Ethical Implications and Transformative Potential		J Surg Res	2025	10.1016/j.jss.2024.12.059
Kim H, Jin HM, Jung YB, You SC.	Patient-Friendly Discharge Summaries in Korea Based on ChatGPT: Software Development and Validation		J Korean Med Sci	2024	10.3346/jkms.2024.39.e148
Mork TE, MjÃ¸s HG, Nilsen HG, Kjelsrud S, Lundervold AS, Lundervold A, Jammer I.	AI-generated and doctors' answers to health-related questions		Tidsskr Nor Laegeforen	2025	10.4045/tidsskr.24.0402
Held P, Pridgen SA, Chen Y, Akhtar Z, Amin D, Pohorence S.	A Novel Cognitive Behavioral Therapy-Based Generative AI Tool (Socrates 2.0) to Facilitate Socratic Dialogue: Protocol for a Mixed Methods Feasibility Study		JMIR Res Protoc	2024	10.2196/58195
Haber Y, Levkovich I, Hadar-Shoval D, Elyoseph Z.	The Artificial Third: A Broad View of the Effects of Introducing Generative Artificial Intelligence on Psychotherapy		JMIR Ment Health	2024	10.2196/54781
Banerjee O, Saenz A, Wu K, Clements W, Zia A, Buensalido D, Kavnoudias H, Abi-Ghanem AS, Ghawi NE, Luna C, Castillo P, Al-Surimi K, Daghistani RA, Chen YM, Chao HS, Heiliger L, Kim M, Haubold J, Jonske F, Rajpurkar P.	ReXamine-Global: A Framework for Uncovering Inconsistencies in Radiology Report Generation Metrics		Pac Symp Biocomput	2025
Zhang B, Bornet A, Yazdani A, Khlebnikov P, Milutinovic M, Rouhizadeh H, Amini P, Teodoro D.	A dataset for evaluating clinical research claims in large language models		Sci Data	2025	10.1038/s41597-025-04417-x
O'Malley A, Veenhuizen M, Ahmed A.	Ensuring Appropriate Representation in Artificial Intelligence-Generated Medical Imagery: Protocol for a Methodological Approach to Address Skin Tone Bias		JMIR AI	2024	10.2196/58275
Toyama Y, Harigai A, Abe M, Nagano M, Kawabata M, Seki Y, Takase K.	Performance evaluation of ChatGPT, GPT-4, and Bard on the official board examination of the Japan Radiology Society		Jpn J Radiol	2024	10.1007/s11604-023-01491-2
Mousavi M, Shafiee S, Harley JM, Cheung JCK, Abbasgholizadeh Rahimi S.	Performance of generative pre-trained transformers (GPTs) in Certification Examination of the College of Family Physicians of Canada		Fam Med Community Health	2024	10.1136/fmch-2023-002626
Robinson EJ, Qiu C, Sands S, Khan M, Vora S, Oshima K, Nguyen K, DiFronzo LA, Rhew D, Feng MI.	Physician vs. AI-generated messages in urology: evaluation of accuracy, completeness, and preference by patients and physicians		World J Urol	2024	10.1007/s00345-024-05399-y
Lokker C, McKibbon KA, Afzal M, Navarro T, Linkins LA, Haynes RB, Iorio A.	The McMaster Health Information Research Unit: Over a Quarter-Century of Health Informatics Supporting Evidence-Based Medicine		J Med Internet Res	2024	10.2196/58764
Steybe D, Poxleitner P, Aljohani S, Herlofson BB, Nicolatou-Galitis O, Patel V, Fedele S, Kwon TG, Fusco V, Pichardo SEC, Obermeier KT, Otto S, Rau A, Russe MF.	Evaluation of a context-aware chatbot using retrieval-augmented generation for answering clinical questions on medication-related osteonecrosis of the jaw		J Craniomaxillofac Surg	2025	10.1016/j.jcms.2024.12.009
Kaczmarczyk R, Wilhelm TI, Roos J, Martin R.	Decoding the Digital Pulse: Bibliometric Analysis of 25 Years in Digital Health Research Through the Journal of Medical Internet Research		J Med Internet Res	2024	10.2196/60057
Kim SE, Lee JH, Choi BS, Han HS, Lee MC, Ro DH.	Performance of ChatGPT on Solving Orthopedic Board-Style Questions: A Comparative Analysis of ChatGPT 3.5 and ChatGPT 4		Clin Orthop Surg	2024	10.4055/cios23179
Lopez I, Swaminathan A, Vedula K, Narayanan S, Nateghi Haredasht F, Ma SP, Liang AS, Tate S, Maddali M, Gallo RJ, Shah NH, Chen JH.	Clinical entity augmented retrieval for clinical information extraction		NPJ Digit Med	2025	10.1038/s41746-024-01377-1
Jonnagaddala J, Wong ZS.	Privacy preserving strategies for electronic health records in the era of large language models		NPJ Digit Med	2025	10.1038/s41746-025-01429-0
Earp BD, Porsdam Mann S, Allen J, Salloch S, Suren V, Jongsma K, Braun M, Wilkinson D, Sinnott-Armstrong W, Rid A, Wendler D, Savulescu J.	A Personalized Patient Preference Predictor for Substituted Judgments in Healthcare: Technically Feasible and Ethically Desirable		Am J Bioeth	2024	10.1080/15265161.2023.2296402
Sezgin E, Kocaballi AB.	Era of Generalist Conversational Artificial Intelligence to Support Public Health Communications		J Med Internet Res	2025	10.2196/69007
Hou Y, Bert C, Gomaa A, Lahmer G, HÃ¶fler D, Weissmann T, Voigt R, Schubert P, Schmitter C, Depardon A, Semrau S, Maier A, Fietkau R, Huang Y, Putz F.	Fine-tuning a local LLaMA-3 large language model for automated privacy-preserving physician letter generation in radiation oncology		Front Artif Intell	2025	10.3389/frai.2024.1493716
Ng MY, Helzer J, Pfeffer MA, Seto T, Hernandez-Boussard T.	Development of secure infrastructure for advancing generative artificial intelligence research in healthcare at an academic medical center		J Am Med Inform Assoc	2025	10.1093/jamia/ocaf005
Puts S, Zegers CML, Dekker A, Bermejo I.	Developing an ICD-10 Coding Assistant: Pilot Study Using RoBERTa and GPT-4 for Term Extraction and Description-Based Code Selection		JMIR Form Res	2025	10.2196/60095
Hornick T, Mao C, Koynov A, Yawman P, Thool P, Salish K, Giles M, Nagapudi K, Zhang S.	In silico formulation optimization and particle engineering of pharmaceutical products using a generative artificial intelligence structure synthesis method		Nat Commun	2024	10.1038/s41467-024-54011-9
Waldock WJ, Lam G, Baptista A, Walls R, Sam AH.	Which curriculum components do medical students find most helpful for evaluating AI outputs?		BMC Med Educ	2025	10.1186/s12909-025-06735-5
Levkovich I.	Evaluating Diagnostic Accuracy and Treatment Efficacy in Mental Health: A Comparative Analysis of Large Language Model Tools and Mental Health Professionals		Eur J Investig Health Psychol Educ	2025	10.3390/ejihpe15010009
Zhang X, Wang H, Sun C.	BiSpec Pairwise AI: guiding the selection of bispecific antibody target combinations with pairwise learning and GPT augmentation		J Cancer Res Clin Oncol	2024	10.1007/s00432-024-05740-3
Sorayaie Azar A, Babaei Rikan S, Naemi A, Bagherzadeh Mohasefi J, Wiil UK.	Predicting patients' sentiments about medications using artificial intelligence techniques		Sci Rep	2024	10.1038/s41598-024-83222-9
Law AK, So J, Lui CT, Choi YF, Cheung KH, Kei-Ching Hung K, Graham CA.	AI versus human-generated multiple-choice questions for medical education: a cohort study in a high-stakes examination		BMC Med Educ	2025	10.1186/s12909-025-06796-6
Dindorf C, Dully J, Konradi J, Wolf C, Becker S, Simon S, Huthwelker J, Werthmann F, Kniepert J, Drees P, Betz U, FrÃ¶hlich M.	Enhancing biomechanical machine learning with limited data: generating realistic synthetic posture data using generative artificial intelligence		Front Bioeng Biotechnol	2024	10.3389/fbioe.2024.1350135
Cohen ND, Ho M, McIntire D, Smith K, Kho KA.	A comparative analysis of generative artificial intelligence responses from leading chatbots to questions about endometriosis		AJOG Glob Rep	2024	10.1016/j.xagr.2024.100405
Nomura A, Takeji Y, Shimojima M, Takamura M.	Digitalomics: Towards Artificial Intelligence / Machine Learning-Based Precision Cardiovascular Medicine		Circ J	2025	10.1253/circj.CJ-24-0865
Sawamura S, Kohiyama K, Takenaka T, Sera T, Inoue T, Nagai T.	An Evaluation of the Performance of OpenAI-o1 and GPT-4o in the Japanese National Examination for Physical Therapists		Cureus	2025	10.7759/cureus.76989
Demir S.	A comparative analysis of GPT-3.5 and GPT-4.0 on a multiple-choice ophthalmology question bank: A study on artificial intelligence developments		Rom J Ophthalmol	2024	10.22336/rjo.2024.67
Mahajan A, Powell D.	Improving authenticity and provenance in digital biomarkers: the case for digital watermarking		NPJ Digit Med	2025	10.1038/s41746-024-01374-4
Schmidt DM, Cimiano P.	Grammar-constrained decoding for structured information extraction with fine-tuned generative models applied to clinical trial abstracts		Front Artif Intell	2025	10.3389/frai.2024.1406857
Farahbakhsh M, Fakhari A, Azimian A, Khameneh A, Matinkia M, Aghajani E.	Psychotropic medications: a descriptive study of prescription trends in Tabriz, Iran, 2021-2022		BMC Psychiatry	2025	10.1186/s12888-024-06451-2
King AC, Doueiri ZN, Kaulberg A, Goldman Rosas L.	The Promise and Perils of Artificial Intelligence in Advancing Participatory Science and Health Equity in Public Health		JMIR Public Health Surveill	2025	10.2196/65699
Chia MA, Antaki F, Zhou Y, Turner AW, Lee AY, Keane PA.	Foundation models in ophthalmology		Br J Ophthalmol	2024	10.1136/bjo-2024-325459
Spallek S, Birrell L, Kershaw S, Devine EK, Thornton L.	Can we use ChatGPT for Mental Health and Substance Use Education? Examining Its Quality and Potential Harms		JMIR Med Educ	2023	10.2196/51243
MÃ¤rz M, Himmelbauer M, Boldt K, Oksche A.	Legal aspects of generative artificial intelligence and large language models in examinations and theses		GMS J Med Educ	2024	10.3205/zma001702
Kooraki S, Hosseiny M, Jalili MH, Rahsepar AA, Imanzadeh A, Kim GH, Hassani C, Abtin F, Moriarty JM, Bedayat A.	Evaluation of ChatGPT-Generated Educational Patient Pamphlets for Common Interventional RadiologyÂ Procedures		Acad Radiol	2024	10.1016/j.acra.2024.05.024
Waisberg E, Ong J, Kamran SA, Masalkhi M, Paladugu P, Zaman N, Lee AG, Tavakkoli A.	Generative artificial intelligence in ophthalmology		Surv Ophthalmol	2025	10.1016/j.survophthal.2024.04.009
RÃ­os-Hoyo A, Shan NL, Li A, Pearson AT, Pusztai L, Howard FM.	Evaluation of large language models as a diagnostic aid for complex medical cases		Front Med (Lausanne)	2024	10.3389/fmed.2024.1380148
Chen Y, Esmaeilzadeh P.	Generative AI in Medical Practice: In-Depth Exploration of Privacy and Security Challenges		J Med Internet Res	2024	10.2196/53008
King MR, Abdulrahman AM, Petrovic MI, Poley PL, Hall SP, Kulapatana S, Lamantia ZE.	Incorporation of ChatGPT and Other Large Language Models into a Graduate Level Computational Bioengineering Course		Cell Mol Bioeng	2024	10.1007/s12195-024-00793-3
Currie G, Robbie S, Tually P.	ChatGPT and Patient Information in Nuclear Medicine: GPT-3.5 Versus GPT-4		J Nucl Med Technol	2023	10.2967/jnmt.123.266151
Schaefer M, Reichl S, Ter Horst R, Nicolas AM, Krausgruber T, Piras F, Stepper P, Bock C, Samwald M.	GPT-4 as a biomedical simulator		Comput Biol Med	2024	10.1016/j.compbiomed.2024.108796
Shumway DO, Hartman HJ.	Medical malpractice liability in large language model artificial intelligence: legal review and policy recommendations		J Osteopath Med	2024	10.1515/jom-2023-0229
Spirnak JR, Antani S.	The Need forÂ Artificial Intelligence Curriculum inÂ Military Medical Education		Mil Med	2024	10.1093/milmed/usad412
Ligeti B, Szepesi-Nagy I, BodnÃ¡r B, Ligeti-Nagy N, JuhÃ¡sz J.	ProkBERT family: genomic language models for microbiome applications		Front Microbiol	2024	10.3389/fmicb.2023.1331233
Thetbanthad P, Sathanarugsawait B, Praneetpolgrang P.	Application of Generative Artificial Intelligence Models for Accurate Prescription Label Identification and Information Retrieval for the Elderly in Northern East of Thailand		J Imaging	2025	10.3390/jimaging11010011
Gabriel RA, Litake O, Simpson S, Burton BN, Waterman RS, Macias AA.	On the development and validation of large language model-based classifiers for identifying social determinants of health		Proc Natl Acad Sci U S A	2024	10.1073/pnas.2320716121
Klang E, Alper L, Sorin V, Barash Y, Nadkarni GN, Zimlichman E.	Advancing radiology practice and research: harnessing the potential of large language models amidst imperfections		BJR Open	2024	10.1093/bjro/tzae022
Kaplan DM, Palitsky R, Arconada Alvarez SJ, Pozzo NS, Greenleaf MN, Atkinson CA, Lam WA.	What's in a Name? Experimental Evidence of Gender Bias in Recommendation Letters Generated by ChatGPT		J Med Internet Res	2024	10.2196/51837
Zhang Y, Wan XH, Kong QZ, Liu H, Liu J, Guo J, Yang XY, Zuo XL, Li YQ.	Evaluating large language models as patient education tools for inflammatory bowel disease: A comparative study		World J Gastroenterol	2025	10.3748/wjg.v31.i6.102090
Wu D, Yang J, Wang K.	Exploring the reversal curse and other deductive logical reasoning in BERT and GPT-based large language models		Patterns (N Y)	2024	10.1016/j.patter.2024.101030
Rodov A, Baniadam H, Zeiser R, Amit I, Yosef N, Wertheimer T, Ingelfinger F.	Towards the Next Generation of Data-Driven Therapeutics Using Spatially Resolved Single-Cell Technologies and Generative AI		Eur J Immunol	2025	10.1002/eji.202451234
Yoon D, Han C, Kim DW, Kim S, Bae S, Ryu JA, Choi Y.	Redefining Health Care Data Interoperability: Empirical Exploration of Large Language Models in Information Exchange		J Med Internet Res	2024	10.2196/56614
Clusmann J, Kolbinger FR, Muti HS, Carrero ZI, Eckardt JN, Laleh NG, LÃ¶ffler CML, Schwarzkopf SC, Unger M, Veldhuizen GP, Wagner SJ, Kather JN.	The future landscape of large language models in medicine		Commun Med (Lond)	2023	10.1038/s43856-023-00370-1
Hosseini M, Horbach SPJM.	Fighting reviewer fatigue or amplifying bias? Considerations and recommendations for use of ChatGPT and other Large Language Models in scholarly peer review		Res Sq	2023	10.21203/rs.3.rs-2587766/v1
Zong H, Wu R, Cha J, Wang J, Wu E, Li J, Zhou Y, Zhang C, Feng W, Shen B.	Large Language Models in Worldwide Medical Exams: Platform Development and Comprehensive Analysis		J Med Internet Res	2024	10.2196/66114
Lee RW, Lee KH, Yun JS, Kim MS, Choi HS.	Comparative Analysis of M4CXR, an LLM-Based Chest X-Ray Report Generation Model, and ChatGPT in Radiological Interpretation		J Clin Med	2024	10.3390/jcm13237057
Craig DB, DrÄƒghici S.	LmRaC: a functionally extensible tool for LLM interrogation of user experimental results		Bioinformatics	2024	10.1093/bioinformatics/btae679
Jeyaraman M, Balaji S, Jeyaraman N, Yadav S.	Unraveling the Ethical Enigma: Artificial Intelligence in Healthcare		Cureus	2023	10.7759/cureus.43262
Ralevski A, Taiyab N, Nossal M, Mico L, Piekos SN, Hadlock J.	Using Large Language Models to Annotate Complex Cases of Social Determinants of Health in Longitudinal Clinical Records		medRxiv	2024	10.1101/2024.04.25.24306380
Reyes Gil M, Pantanowitz J, Rashidi HH.	Venous thromboembolism in the era of machine learning and artificial intelligence in medicine		Thromb Res	2024	10.1016/j.thromres.2024.109121
Pantanowitz J, Manko CD, Pantanowitz L, Rashidi HH.	Synthetic Data and Its Utility in Pathology and Laboratory Medicine		Lab Invest	2024	10.1016/j.labinv.2024.102095
Aykut A, Sezenoz AS.	Exploring the Potential of Code-Free Custom GPTs in Ophthalmology: An Early Analysis of GPT Store and User-Creator Guidance		Ophthalmol Ther	2024	10.1007/s40123-024-01014-w
Du X, Zhou Z, Wang Y, Chuang YW, Yang R, Zhang W, Wang X, Zhang R, Hong P, Bates DW, Zhou L.	Generative Large Language Models in Electronic Health Records for Patient Care Since 2023: A Systematic Review		medRxiv	2024	10.1101/2024.08.11.24311828
Roberts RHR, Ali SR, Dobbs TD, Whitaker IS.	Can Large Language Models Generate Outpatient Clinic Letters at First Consultation That Incorporate Complication Profiles From UK and USA Aesthetic Plastic Surgery Associations?		Aesthet Surg J Open Forum	2023	10.1093/asjof/ojad109
Prescott MR, Yeager S, Ham L, Rivera Saldana CD, Serrano V, Narez J, Paltin D, Delgado J, Moore DJ, Montoya J.	Comparing the Efficacy and Efficiency of Human and Generative AI: Qualitative Thematic Analyses		JMIR AI	2024	10.2196/54482
Ektefaie Y, Shen A, Bykova D, Marin M, Zitnik M, Farhat M.	Evaluating generalizability of artificial intelligence models for molecular datasets		bioRxiv	2024	10.1101/2024.02.25.581982
Guo Z, Lai A, Thygesen JH, Farrington J, Keen T, Li K.	Large Language Models for Mental Health Applications: Systematic Review		JMIR Ment Health	2024	10.2196/57400
Wei J, Zhuo L, Fu X, Zeng X, Wang L, Zou Q, Cao D.	DrugReAlign: a multisource prompt framework for drug repurposing based on large language models		BMC Biol	2024	10.1186/s12915-024-02028-3
Mishra T, Sutanto E, Rossanti R, Pant N, Ashraf A, Raut A, Uwabareze G, Oluwatomiwa A, Zeeshan B.	Use of large language models as artificial intelligence tools in academic research and publishing among global clinical researchers		Sci Rep	2024	10.1038/s41598-024-81370-6
Oliveira AC, Bessa RF, Teles AS.	Comparative analysis of BERT-based and generative large language models for detecting suicidal ideation: a performance evaluation study		Cad Saude Publica	2024	10.1590/0102-311XEN028824
Healey E, Tan A, Flint K, Ruiz J, Kohane I.	Leveraging Large Language Models to Analyze Continuous Glucose Monitoring Data: A Case Study		medRxiv	2024	10.1101/2024.04.06.24305022
Chobot A, Lanzinger S, Alkandari H, Todd Alonso G, Blauensteiner N, Coles N, De Sanctis L, Mul D, Saboo B, Smart C, Tsai MC, Zabeen B, Dovc K.	Diabetes care practices and outcomes in 40.000 children and adolescents with type 1 diabetes from the SWEET registry during the COVID-19 pandemic		Diabetes Res Clin Pract	2023	10.1016/j.diabres.2023.110809
Taira K, Itaya T, Yada S, Hiyama K, Hanada A.	Impact of Attached File Formats on the Performance of ChatGPT-4 on the Japanese National Nursing Examination: Evaluation Study		JMIR Nurs	2025	10.2196/67197
Fong A, Adams KT, Boxley C, Revoir JA, Krevat S, Ratwani RM.	Does one size fit all? Developing an evaluation strategy to assess large language models for patient safety event report analysis		JAMIA Open	2024	10.1093/jamiaopen/ooae128
Bornet A, Khlebnikov P, Meer F, Haas Q, Yazdani A, Zhang B, Amini P, Teodoro D.	Analysis of eligibility criteria clusters based on large language models for clinical trial design		J Am Med Inform Assoc	2025	10.1093/jamia/ocae311
Okamoto S, Kataoka M, Itano M, Sawai T.	AI-based medical ethics education: examining the potential of large language models as a tool for virtue cultivation		BMC Med Educ	2025	10.1186/s12909-025-06801-y
Civettini I, Zappaterra A, Granelli BM, Rindone G, Aroldi A, Bonfanti S, Colombo F, Fedele M, Grillo G, Parma M, Perfetti P, Terruzzi E, Gambacorti-Passerini C, Ramazzotti D, Cavalca F.	Evaluating the performance of large language models in haematopoietic stem cell transplantation decision-making		Br J Haematol	2024	10.1111/bjh.19200
Choi DH, Kim Y, Choi SW, Kim KH, Choi Y, Shin SD.	Using Large Language Models to Extract Core Injury Information From Emergency Department Notes		J Korean Med Sci	2024	10.3346/jkms.2024.39.e291
Aydin OU, Hilbert A, Koch A, Lohrke F, Rieger J, Tanioka S, Frey D.	Generative modeling of the Circle of Willis using 3D-StyleGAN		Neuroimage	2024	10.1016/j.neuroimage.2024.120936
Toufiq M, Rinchai D, Bettacchioli E, Kabeer BSA, Khan T, Subba B, White O, Yurieva M, George J, Jourde-Chiche N, Chiche L, Palucka K, Chaussabel D.	Harnessing large language models (LLMs) for candidate gene prioritization and selection		J Transl Med	2023	10.1186/s12967-023-04576-8
BabayiÄŸit O, Tastan Eroglu Z, Ozkan Sen D, Ucan Yarkac F.	Potential Use of ChatGPT for Patient Information in Periodontology: A Descriptive Pilot Study		Cureus	2023	10.7759/cureus.48518
Fisch U, Kliem P, Grzonka P, Sutter R.	Performance of large language models on advocating the management of meningitis: a comparative qualitative study		BMJ Health Care Inform	2024	10.1136/bmjhci-2023-100978
Mostafapour M, Fortier JH, Pacheco K, Murray H, Garber G.	Evaluating Literature Reviews Conducted by Humans Versus ChatGPT: Comparative Study		JMIR AI	2024	10.2196/56537
Singh Y, Hathaway QA, Erickson BJ.	Generative AI in oncological imaging: Revolutionizing cancer detection and diagnosis		Oncotarget	2024	10.18632/oncotarget.28640
Gupta N, Khatri K, Malik Y, Lakhani A, Kanwal A, Aggarwal S, Dahuja A.	Exploring prospects, hurdles, and road ahead for generative artificial intelligence in orthopedic education and training		BMC Med Educ	2024	10.1186/s12909-024-06592-8
Leonard R, Paton J, Hinton P, Greenaway S, Thomson J.	The end-of-life needs of Aboriginal and immigrant communities: a challenge to conventional medical models		Front Public Health	2023	10.3389/fpubh.2023.1161267
Noda M, Ueno T, Koshu R, Takaso Y, Shimada MD, Saito C, Sugimoto H, Fushiki H, Ito M, Nomura A, Yoshizaki T.	Performance of GPT-4V in Answering the Japanese Otolaryngology Board Certification Examination Questions: Evaluation Study		JMIR Med Educ	2024	10.2196/57054
Fujimoto M, Kuroda H, Katayama T, Yamaguchi A, Katagiri N, Kagawa K, Tsukimoto S, Nakano A, Imaizumi U, Sato-Boku A, Kishimoto N, Itamiya T, Kido K, Sanuki T.	Evaluating Large Language Models in Dental Anesthesiology: A Comparative Analysis of ChatGPT-4, Claude 3 Opus, and Gemini 1.0 on the Japanese Dental Society of Anesthesiology Board Certification Exam		Cureus	2024	10.7759/cureus.70302
Pividori M, Greene CS.	A publishing infrastructure for Artificial Intelligence (AI)-assisted academic authoring		J Am Med Inform Assoc	2024	10.1093/jamia/ocae139
Tong L, Zhang C, Liu R, Yang J, Sun Z.	Comparative performance analysis of large language models: ChatGPT-3.5, ChatGPT-4 and Google Gemini in glucocorticoid-induced osteoporosis		J Orthop Surg Res	2024	10.1186/s13018-024-04996-2
Saxena S, Barreto Chang OL, Suppan M, Meco BC, Vacas S, Radtke F, Matot I, Devos A, Maze M, Gisselbaek M, Berger-Estilita J.	A comparison of large language model-generated and published perioperative neurocognitive disorder recommendations: a cross-sectional web-based analysis		Br J Anaesth	2025	10.1016/j.bja.2025.01.001
Cerrato PL, Halamka JD.	How AI drives innovation in cardiovascular medicine		Front Cardiovasc Med	2024	10.3389/fcvm.2024.1397921
Matsumoto N, Choi H, Moran J, Hernandez ME, Venkatesan M, Li X, Chang JH, Wang P, Moore JH.	ESCARGOT: an AI agent leveraging large language models, dynamic graph of thoughts, and biomedical knowledge graphs for enhanced reasoning		Bioinformatics	2025	10.1093/bioinformatics/btaf031
Yow JA, Garg NP, Ramanathan M, Ang WT.	ExTraCT - Explainable trajectory corrections for language-based human-robot interaction using textual feature descriptions		Front Robot AI	2024	10.3389/frobt.2024.1345693
Brown KE, Yan C, Li Z, Zhang X, Collins BX, Chen Y, Clayton EW, Kantarcioglu M, Vorobeychik Y, Malin BA.	Not the Models You Are Looking For: Traditional ML Outperforms LLMs in Clinical Prediction Tasks		medRxiv	2024	10.1101/2024.12.03.24318400
Han KD, Jaafar MA, Moin KA, Hoopes PC, Moshirfar M.	Assessing the Role of Artificial Intelligence in the Creation of Patient Educational Videos for Corneal Refractive Surgery		Cureus	2024	10.7759/cureus.71447
BenÃ­tez TM, Xu Y, Boudreau JD, Kow AWC, Bello F, Van Phuoc L, Wang X, Sun X, Leung GK, Lan Y, Wang Y, Cheng D, Tham YC, Wong TY, Chung KC.	Harnessing the potential of large language models in medical education: promise and pitfalls		J Am Med Inform Assoc	2024	10.1093/jamia/ocad252
Grewal H, Dhillon G, Monga V, Sharma P, Buddhavarapu VS, Sidhu G, Kashyap R.	Radiology Gets Chatty: The ChatGPT Saga Unfolds		Cureus	2023	10.7759/cureus.40135
Keloth VK, Hu Y, Xie Q, Peng X, Wang Y, Zheng A, Selek M, Raja K, Wei CH, Jin Q, Lu Z, Chen Q, Xu H.	Advancing entity recognition in biomedicine via instruction tuning of large language models		Bioinformatics	2024	10.1093/bioinformatics/btae163
Stephens LD, Jacobs JW, Adkins BD, Booth GS.	Battle of the (Chat)Bots: Comparing Large Language Models to Practice Guidelines for Transfusion-Associated Graft-Versus-Host Disease Prevention		Transfus Med Rev	2023	10.1016/j.tmrv.2023.150753
Seth I, Lim B, Xie Y, Cevik J, Rozen WM, Ross RJ, Lee M.	Comparing the Efficacy of Large Language Models ChatGPT, BARD, and Bing AI in Providing Information on Rhinoplasty: An Observational Study		Aesthet Surg J Open Forum	2023	10.1093/asjof/ojad084
Faisal S, Kamran TE, Khalid R, Haider Z, Siddiqui Y, Saeed N, Imran S, Faisal R, Jabeen M.	Evaluating the comprehension and accuracy of ChatGPT's responses to diabetes-related questions in Urdu compared to English		Digit Health	2024	10.1177/20552076241289730
Javan R, Cole J, Hsiao S, Cronquist B, Monfared A.	Integration of AI-Generated Images in Clinical Otolaryngology		Cureus	2024	10.7759/cureus.68313
Vandelanotte C, Trost S, Hodgetts D, Imam T, Rashid M, To QG, Maher C.	Increasing physical activity using an just-in-time adaptive digital assistant supported by machine learning: A novel approach for hyper-personalised mHealth interventions		J Biomed Inform	2023	10.1016/j.jbi.2023.104435
Reichenpfader D, MÃ¼ller H, Denecke K.	A scoping review of large language model based approaches for information extraction from radiology reports		NPJ Digit Med	2024	10.1038/s41746-024-01219-0
GeantÄƒ M, BÄƒdescu D, Chirca N, Nechita OC, Radu CG, Rascu È˜, RÄƒdÄƒvoi D, Sima C, Toma C, Jinga V.	The Emerging Role of Large Language Models in Improving Prostate Cancer Literacy		Bioengineering (Basel)	2024	10.3390/bioengineering11070654
Kimura E, Kawakami Y, Inoue S, Okajima A.	Mapping Drug Terms via Integration of a Retrieval-Augmented Generation Algorithm with a Large Language Model		Healthc Inform Res	2024	10.4258/hir.2024.30.4.355
Haber Y, Hadar Shoval D, Levkovich I, Yinon D, Gigi K, Pen O, Angert T, Elyoseph Z.	The externalization of internal experiences in psychotherapy through generative artificial intelligence: a theoretical, clinical, and ethical analysis		Front Digit Health	2025	10.3389/fdgth.2025.1512273
Mondal H, De R, Mondal S, Juhi A.	A large language model in solving primary healthcare issues: A potential implication for remote healthcare and medical education		J Educ Health Promot	2024	10.4103/jehp.jehp_688_23
Morris MA.	Striving Toward Equity in Health Care for People With Communication Disabilities		J Speech Lang Hear Res	2022	10.1044/2022_JSLHR-22-00057
Fraile Navarro D, Coiera E, Hambly TW, Triplett Z, Asif N, Susanto A, Chowdhury A, Azcoaga Lorenzo A, Dras M, Berkovsky S.	Expert evaluation of large language models for clinical dialogue summarization		Sci Rep	2025	10.1038/s41598-024-84850-x
Schonfeld E, Mordekai N, Berg A, Johnstone T, Shah A, Shah V, Haider G, Marianayagam NJ, Veeravagu A.	Machine Learning in Neurosurgery: Toward Complex Inputs, Actionable Predictions, and Generalizable Translations		Cureus	2024	10.7759/cureus.51963
Moon JT, Lima NJ, Froula E, Li H, Newsome J, Trivedi H, Bercu Z, Wawira Gichoya J.	Towards inclusive biodesign and innovation: lowering barriers to entry in medical device development through large language model tools		BMJ Health Care Inform	2024	10.1136/bmjhci-2023-100952
Majdik ZP, Graham SS, Shiva Edward JC, Rodriguez SN, Karnes MS, Jensen JT, Barbour JB, Rousseau JF.	Sample Size Considerations for Fine-Tuning Large Language Models for Named Entity Recognition Tasks: Methodological Study		JMIR AI	2024	10.2196/52095
Mugaanyi J, Cai L, Cheng S, Lu C, Huang J.	Evaluation of Large Language Model Performance and Reliability for Citations and References in Scholarly Writing: Cross-Disciplinary Study		J Med Internet Res	2024	10.2196/52935
Bhattacharjee A, Zeng Y, Xu SY, Kulzhabayeva D, Ma M, Kornfield R, Ahmed SI, Mariakakis A, Czerwinski MP, Kuzminykh A, Liut M, Williams JJ.	Understanding the Role of Large Language Models in Personalizing and Scaffolding Strategies to Combat Academic Procrastination		Proc SIGCHI Conf Hum Factor Comput Syst	2024	10.1145/3613904.3642081
Al Mohamad F, Donle L, Dorfner F, Romanescu L, Drechsler K, Wattjes MP, Nawabi J, Makowski MR, HÃ¤ntze H, Adams L, Xu L, Busch F, Meddeb A, Bressem KK.	Open-source Large Language Models can Generate Labels from Radiology Reports for Training Convolutional Neural Networks		Acad Radiol	2025	10.1016/j.acra.2024.12.028
Howard FM, Li A, Riffon MF, Garrett-Mayer E, Pearson AT.	Characterizing the Increase in Artificial Intelligence Content Detection in Oncology Scientific Abstracts From 2021 to 2023		JCO Clin Cancer Inform	2024	10.1200/CCI.24.00077
Shah A, Wahood S, Guermazi D, Brem CE, Saliba E.	Skin and Syntax: Large Language Models in Dermatopathology		Dermatopathology (Basel)	2024	10.3390/dermatopathology11010009
Arvisais-Anhalt S, Gonias SL, Murray SG.	Establishing priorities for implementation of large language models in pathology and laboratory medicine		Acad Pathol	2024	10.1016/j.acpath.2023.100101
Armbruster J, Bussmann F, Rothhaas C, Titze N, GrÃ¼tzner PA, Freischmidt H.	"Doctor ChatGPT, Can You Help Me?" The Patient's Perspective: Cross-Sectional Study		J Med Internet Res	2024	10.2196/58831
Raman K, Kumar R, Musante CJ, Madhavan S.	Integrating Model-Informed Drug Development With AI: A Synergistic Approach to Accelerating Pharmaceutical Innovation		Clin Transl Sci	2025	10.1111/cts.70124
Yazdani S, Henry RC, Byrne A, Henry IC.	Utility of word embeddings from large language models in medical diagnosis		J Am Med Inform Assoc	2025	10.1093/jamia/ocae314
AlShenaiber A, Datta S, Mosa AJ, Binhammer PA, Ing EB.	Large Language Models in the Diagnosis of Hand and Peripheral Nerve Injuries: An Evaluation of ChatGPT and the Isabel Differential Diagnosis Generator		J Hand Surg Glob Online	2024	10.1016/j.jhsg.2024.07.011
Taha TAA, Abdel-Qader DH, Alamiry KR, Fadl ZA, Alrawi A, Abdelsattar NK.	Perception, concerns, and practice of ChatGPT among Egyptian pharmacists: a cross-sectional study in Egypt		BMC Health Serv Res	2024	10.1186/s12913-024-11815-1
Xia D, Song M, Zhu T.	A comparison of the persuasiveness of human and ChatGPT generated pro-vaccine messages for HPV		Front Public Health	2025	10.3389/fpubh.2024.1515871
Holland AM, Lorenz WR, Cavanagh JC, Smart NJ, Ayuso SA, Scarola GT, Kercher KW, Jorgensen LN, Janis JE, Fischer JP, Heniford BT.	Comparison of Medical Research Abstracts Written by Surgical Trainees and Senior Surgeons or Generated by Large Language Models		JAMA Netw Open	2024	10.1001/jamanetworkopen.2024.25373
Gu B, Shao V, Liao Z, Carducci V, Brufau SR, Yang J, Desai RJ.	Scalable information extraction from free text electronic health records using large language models		BMC Med Res Methodol	2025	10.1186/s12874-025-02470-z
Wohlfarth B, Streit SR, Guttormsen S.	Artificial Intelligence in Scientific Writing: A Deuteragonistic Role?		Cureus	2023	10.7759/cureus.45513
Irfan B, Yaqoob A.	ChatGPT's Epoch in Rheumatological Diagnostics: A Critical Assessment in the Context of SjÃ¶gren's Syndrome		Cureus	2023	10.7759/cureus.47754
Rashidi HH, Hu B, Pantanowitz J, Tran N, Liu S, Chamanzar A, Gur M, Chang CH, Wang Y, Tafti A, Pantanowitz L, Hanna MG.	Statistics of Generative Artificial Intelligence and Nongenerative Predictive Analytics Machine Learning in Medicine		Mod Pathol	2024	10.1016/j.modpat.2024.100663
Parkinson J, Wang W.	For antibody sequence generative modeling, mixture models may be all you need		Bioinformatics	2024	10.1093/bioinformatics/btae278
Savage T, Wang J, Shieh L.	A Large Language Model Screening Tool to Target Patients for Best Practice Alerts: Development and Validation		JMIR Med Inform	2023	10.2196/49886
LiÃ©vin V, Hother CE, Motzfeldt AG, Winther O.	Can large language models reason about medical questions?		Patterns (N Y)	2024	10.1016/j.patter.2024.100943
Yu Z, Peng C, Yang X, Dang C, Adekkanattu P, Gopal Patra B, Peng Y, Pathak J, Wilson DL, Chang CY, Lo-Ciganic WH, George TJ, Hogan WR, Guo Y, Bian J, Wu Y.	Identifying social determinants of health from clinical narratives: A study of performance, documentation ratio, and potential bias		J Biomed Inform	2024	10.1016/j.jbi.2024.104642
Sivarajkumar S, Kelley M, Samolyk-Mazzanti A, Visweswaran S, Wang Y.	An Empirical Evaluation of Prompting Strategies for Large Language Models in Zero-Shot Clinical Natural Language Processing: Algorithm Development and Validation Study		JMIR Med Inform	2024	10.2196/55318
Sarikonda A, Isch E, Self M, Sambangi A, Carreras A, Sivaganesan A, Harrop J, Jallo J.	Evaluating the Adherence of Large Language Models to Surgical Guidelines: A Comparative Analysis of Chatbot Recommendations and North American Spine Society (NASS) Coverage Criteria		Cureus	2024	10.7759/cureus.68521
Li Y, Li J, He J, Tao C.	AE-GPT: Using Large Language Models to extract adverse events from surveillance reports-A use case with influenza vaccine adverse events		PLoS One	2024	10.1371/journal.pone.0300919
Tu T, Fang Z, Cheng Z, Spasic S, Palepu A, Stankovic KM, Natarajan V, Peltz G.	Genetic Discovery Enabled by A Large Language Model		bioRxiv	2023	10.1101/2023.11.09.566468
Chang E, Sung S.	Use of SNOMED CT in Large Language Models: Scoping Review		JMIR Med Inform	2024	10.2196/62924
Kalidindi S, Baradwaj J.	Advancing radiology with GPT-4: Innovations in clinical applications, patient engagement, research, and learning		Eur J Radiol Open	2024	10.1016/j.ejro.2024.100589
Urquhart E, Ryan J, Hartigan S, Nita C, Hanley C, Moran P, Bates J, Jooste R, Judge C, Laffey JG, Madden MG, McNicholas BA.	A pilot feasibility study comparing large language models in extracting key information from ICU patient text records from an Irish population		Intensive Care Med Exp	2024	10.1186/s40635-024-00656-1
Wiest IC, Verhees FG, Ferber D, Zhu J, Bauer M, Lewitzka U, Pfennig A, Mikolas P, Kather JN.	Detection of suicidality from medical text using privacy-preserving large language models		Br J Psychiatry	2024	10.1192/bjp.2024.134
Yamaguchi S, Morishita M, Fukuda H, Muraoka K, Nakamura T, Yoshioka I, Soh I, Ono K, Awano S.	Evaluating the efficacy of leading large language models in the Japanese national dental hygienist examination: A comparative analysis of ChatGPT, Bard, and Bing Chat		J Dent Sci	2024	10.1016/j.jds.2024.02.019
Ghanem YK, Rouhi AD, Al-Houssan A, Saleh Z, Moccia MC, Joshi H, Dumon KR, Hong Y, Spitz F, Joshi AR, Kwiatt M.	Dr. Google to Dr. ChatGPT: assessing the content and quality of artificial intelligence-generated medical information on appendicitis		Surg Endosc	2024	10.1007/s00464-024-10739-5
Alzaid E, Pergola G, Evans H, Snead D, Minhas F.	Large multimodal model-based standardisation of pathology reports with confidence and its prognostic significance		J Pathol Clin Res	2024	10.1002/2056-4538.70010
Ahn J, Kim B.	Application of Generative Artificial Intelligence in Dyslipidemia Care		J Lipid Atheroscler	2025	10.12997/jla.2025.14.1.77
Arain SA, Akhund SA, Barakzai MA, Meo SA.	Transforming Medical Education: Leveraging Large Language Models to Enhance PBL - A Proof-of-Concept Study		Adv Physiol Educ	2025	10.1152/advan.00209.2024
LÃ³pez-Morales H, Rivera-Diaz E, Ore-ZuÃ±iga A, Vera-Portilla A, San-MartÃ­n M, Delgado Bolton RC, Vivanco L.	Positive Impact of Professionalism on the Perception of Global Well-Being: A Study in Healthcare Professionals Starting Their First Working Experience in Peruvian Rural Areas		Front Public Health	2020	10.3389/fpubh.2020.575774
Parente DJ.	Generative Artificial Intelligence and Large Language Models in Primary Care Medical Education		Fam Med	2024	10.22454/FamMed.2024.775525
Mukherjee P, Hou B, Lanfredi RB, Summers RM.	Feasibility of Using the Privacy-preserving Large Language Model Vicuna for Labeling Radiology Reports		Radiology	2023	10.1148/radiol.231147
Raja H, Munawar A, Mylonas N, Delsoz M, Madadi Y, Elahi M, Hassan A, Abu Serhan H, Inam O, Hernandez L, Chen H, Tran S, Munir W, Abd-Alrazaq A, Yousefi S.	Automated Category and Trend Analysis of Scientific Articles on Ophthalmology Using Large Language Models: Development and Usability Study		JMIR Form Res	2024	10.2196/52462
Chatterjee S, Bhattacharya M, Pal S, Lee SS, Chakraborty C.	ChatGPT and large language models in orthopedics: from education and surgery to research		J Exp Orthop	2023	10.1186/s40634-023-00700-1
Skryd A, Lawrence K.	ChatGPT as a Tool for Medical Education and Clinical Decision-Making on the Wards: Case Study		JMIR Form Res	2024	10.2196/51346
Wang S, Zhao Z, Ouyang X, Liu T, Wang Q, Shen D.	Interactive computer-aided diagnosis on medical image using large language models		Commun Eng	2024	10.1038/s44172-024-00271-8
Gwon YN, Kim JH, Chung HS, Jung EJ, Chun J, Lee S, Shim SR.	The Use of Generative AI for Scientific Literature Searches for Systematic Reviews: ChatGPT and Microsoft Bing AI Performance Evaluation		JMIR Med Inform	2024	10.2196/51187
Mannstadt I, Goodman SM, Rajan M, Young SR, Wang F, Navarro-MillÃ¡n I, Mehta B.	A Novel Approach for Mixed-Methods Research Using Large Language Models: A Report Using Patients' Perspectives on Barriers to Arthroplasty		ACR Open Rheumatol	2024	10.1002/acr2.11662
Thirunavukarasu AJ.	How Can the Clinical Aptitude of AI Assistants Be Assayed?		J Med Internet Res	2023	10.2196/51603
Ke Y, Yang R, Lie SA, Lim TXY, Ning Y, Li I, Abdullah HR, Ting DSW, Liu N.	Mitigating Cognitive Biases in Clinical Decision-Making Through Multi-Agent Conversations Using Large Language Models: Simulation Study		J Med Internet Res	2024	10.2196/59439
Wu Z, Gan W, Xue Z, Ni Z, Zheng X, Zhang Y.	Performance of ChatGPT on Nursing Licensure Examinations in the United States and China: Cross-Sectional Study		JMIR Med Educ	2024	10.2196/52746
Bartal A, Jagodnik KM, Chan SJ, Dekel S.	OpenAI's Narrative Embeddings Can Be Used for Detecting Post-Traumatic Stress Following Childbirth Via Birth Stories		Res Sq	2024	10.21203/rs.3.rs-3428787/v2
Fouladvand S, Pierson E, Jankovic I, Ouyang D, Chen JH, Daneshjou R.	Session Introduction: Artificial Intelligence in Clinical Medicine: Generative and Interactive Systems at the Human-Machine Interface		Pac Symp Biocomput	2024
Tiwari K, Matthews L, May B, Shamovsky V, Orlic-Milacic M, Rothfels K, Ragueneau E, Gong C, Stephan R, Li N, Wu G, Stein L, D'Eustachio P, Hermjakob H.	ChatGPT usage in the Reactome curation process		bioRxiv	2023	10.1101/2023.11.08.566195
Gallifant J, Afshar M, Ameen S, Aphinyanaphongs Y, Chen S, Cacciamani G, Demner-Fushman D, Dligach D, Daneshjou R, Fernandes C, Hansen LH, Landman A, Lehmann L, McCoy LG, Miller T, Moreno A, Munch N, Restrepo D, Savova G, Umeton R, Gichoya JW, Collins GS, Moons KGM, Celi LA, Bitterman DS.	The TRIPOD-LLM Statement: A Targeted Guideline For Reporting Large Language Models Use		medRxiv	2024	10.1101/2024.07.24.24310930
Bernstein IA, Zhang YV, Govil D, Majid I, Chang RT, Sun Y, Shue A, Chou JC, Schehlein E, Christopher KL, Groth SL, Ludwig C, Wang SY.	Comparison of Ophthalmologist and Large Language Model Chatbot Responses to Online Patient Eye Care Questions		JAMA Netw Open	2023	10.1001/jamanetworkopen.2023.30320
Wan N, Jin Q, Chan J, Xiong G, Applebaum S, Gilson A, McMurry R, Taylor RA, Zhang A, Chen Q, Lu Z.	Humans Continue to Outperform Large Language Models in Complex Clinical Decision-Making: A Study with Medical Calculators		ArXiv	2024
Lang O, Yaya-Stupp D, Traynis I, Cole-Lewis H, Bennett CR, Lyles CR, Lau C, Irani M, Semturs C, Webster DR, Corrado GS, Hassidim A, Matias Y, Liu Y, Hammel N, Babenko B.	Using generative AI to investigate medical imagery models and datasets		EBioMedicine	2024	10.1016/j.ebiom.2024.105075
Healey E, Tan ALM, Flint KL, Ruiz JL, Kohane I.	A case study on using a large language model to analyze continuous glucose monitoring data		Sci Rep	2025	10.1038/s41598-024-84003-0
Siepmann R, Huppertz M, Rastkhiz A, Reen M, Corban E, Schmidt C, Wilke S, Schad P, YÃ¼ksel C, Kuhl C, Truhn D, Nebelung S.	The virtual reference radiologist: comprehensive AI assistance for clinical image reading and interpretation		Eur Radiol	2024	10.1007/s00330-024-10727-2
Inojosa H, Voigt I, Wenk J, Ferber D, Wiest I, Antweiler D, Weicken E, Gilbert S, Kather JN, AkgÃ¼n K, Ziemssen T.	Integrating large language models in care, research, and education in multiple sclerosis management		Mult Scler	2024	10.1177/13524585241277376
Ho CN, Tian T, Ayers AT, Aaron RE, Phillips V, Wolf RM, Mathioudakis N, Dai T, Klonoff DC.	Qualitative metrics from the biomedical literature for evaluating large language models in clinical decision-making: a narrative review		BMC Med Inform Decis Mak	2024	10.1186/s12911-024-02757-z
Gautam D, Kellmeyer P.	Exploring the Credibility of Large Language Models for Mental Health Support: Protocol for a Scoping Review		JMIR Res Protoc	2025	10.2196/62865
Zhu Q, Chen X, Jin Q, Hou B, Mathai TS, Mukherjee P, Gao X, Summers RM, Lu Z.	Leveraging Professional Radiologists' Expertise to Enhance LLMs' Evaluation for Radiology Reports		ArXiv	2024
Feng X, Xu K, Luo MJ, Chen H, Yang Y, He Q, Song C, Li R, Wu Y, Wang H, Tham YC, Ting DSW, Lin H, Wong TY, Lam DS.	Latest developments of generative artificial intelligence and applications in ophthalmology		Asia Pac J Ophthalmol (Phila)	2024	10.1016/j.apjo.2024.100090
Deb Roy A, Bharat Jaiswal I, Nath Tiu D, Das D, Mondal S, Behera JK, Mondal H.	Assessing the Utilization of Large Language Model Chatbots for Educational Purposes by Medical Teachers: A Nationwide Survey From India		Cureus	2024	10.7759/cureus.73484
Datta S, Lee K, Paek H, Manion FJ, Ofoegbu N, Du J, Li Y, Huang LC, Wang J, Lin B, Xu H, Wang X.	AutoCriteria: a generalizable clinical trial eligibility criteria extraction system powered by large language models		J Am Med Inform Assoc	2024	10.1093/jamia/ocad218
Hirosawa T, Harada Y, Tokumasu K, Ito T, Suzuki T, Shimizu T.	Evaluating ChatGPT-4's Diagnostic Accuracy: Impact of Visual Data Integration		JMIR Med Inform	2024	10.2196/55627
Cao M, Wang Q, Zhang X, Lang Z, Qiu J, Yung PS, Ong MT.	Large language models' performances regarding common patient questions about osteoarthritis: A comparative analysis of ChatGPT-3.5, ChatGPT-4.0, and perplexity		J Sport Health Sci	2024	10.1016/j.jshs.2024.101016
Groza T, Caufield H, Gration D, Baynam G, Haendel MA, Robinson PN, Mungall CJ, Reese JT.	An evaluation of GPT models for phenotype concept recognition		BMC Med Inform Decis Mak	2024	10.1186/s12911-024-02439-w
Li J, Wei Q, Ghiasvand O, Chen M, Lobanov V, Weng C, Xu H.	A comparative study of pre-trained language models for named entity recognition in clinical trial eligibility criteria from multiple corpora		BMC Med Inform Decis Mak	2022	10.1186/s12911-022-01967-7
Guan C, Fernandes FC, Franco OL, de la Fuente-Nunez C.	Leveraging large language models for peptide antibiotic design		Cell Rep Phys Sci	2025	10.1016/j.xcrp.2024.102359
Sarangi PK, Irodi A, Panda S, Nayak DSK, Mondal H.	Radiological Differential Diagnoses Based on Cardiovascular and Thoracic Imaging Patterns: Perspectives of Four Large Language Models		Indian J Radiol Imaging	2023	10.1055/s-0043-1777289
Cohen S, Lior E, Bocher M, Rokach L.	Improving severity classification of Hebrew PET-CT pathology reports using test-time augmentation		J Biomed Inform	2024	10.1016/j.jbi.2023.104577
Laios A, Theophilou G, De Jong D, Kalampokis E.	The Future of AI in Ovarian Cancer Research: The Large Language Models Perspective		Cancer Control	2023	10.1177/10732748231197915
Nam Y, Kim J, Jung SH, Woerner J, Suh EH, Lee DG, Shivakumar M, Lee ME, Kim D.	Harnessing Artificial Intelligence in Multimodal Omics Data Integration: Paving the Path for the Next Frontier in Precision Medicine		Annu Rev Biomed Data Sci	2024	10.1146/annurev-biodatasci-102523-103801
Ferrara E.	Large Language Models for Wearable Sensor-Based Human Activity Recognition, Health Monitoring, and Behavioral Modeling: A Survey of Early Trends, Datasets, and Challenges		Sensors (Basel)	2024	10.3390/s24155045
Durmaz Engin C, Karatas E, Ozturk T.	Exploring the Role of ChatGPT-4, BingAI, and Gemini as Virtual Consultants to Educate Families about Retinopathy of Prematurity		Children (Basel)	2024	10.3390/children11060750
Hadar-Shoval D, Asraf K, Shinan-Altman S, Elyoseph Z, Levkovich I.	Embedded values-like shape ethical reasoning of large language models on primary care ethical dilemmas		Heliyon	2024	10.1016/j.heliyon.2024.e38056
Zhao W, Luo X, Tong F, Zheng X, Li J, Zhao G, Zhao D.	Improving antibody optimization ability of generative adversarial network through large language model		Comput Struct Biotechnol J	2023	10.1016/j.csbj.2023.11.041
Wals Zurita AJ, Miras Del Rio H, Ugarte Ruiz de Aguirre N, Nebrera Navarro C, Rubio Jimenez M, MuÃ±oz Carmona D, Miguez Sanchez C.	The Transformative Potential of Large Language Models in Mining Electronic Health Records Data: Content Analysis		JMIR Med Inform	2025	10.2196/58457
Zhu Q, Chen X, Jin Q, Hou B, Mathai TS, Mukherjee P, Gao X, Summers RM, Lu Z.	Leveraging Professional Radiologists' Expertise to Enhance LLMs' Evaluation for AI-generated Radiology Reports		Proc (IEEE Int Conf Healthc Inform)	2024	10.1109/ichi61247.2024.00058
Du X, Novoa-Laurentiev J, Plasaek JM, Chuang YW, Wang L, Marshall G, Mueller SK, Chang F, Datta S, Paek H, Lin B, Wei Q, Wang X, Wang J, Ding H, Manion FJ, Du J, Bates DW, Zhou L.	Enhancing Early Detection of Cognitive Decline in the Elderly: A Comparative Study Utilizing Large Language Models in Clinical Notes		medRxiv	2024	10.1101/2024.04.03.24305298
Liu S, McCoy AB, Wright AP, Carew B, Genkins JZ, Huang SS, Peterson JF, Steitz B, Wright A.	Leveraging Large Language Models for Generating Responses to Patient Messages		medRxiv	2023	10.1101/2023.07.14.23292669
Jin Q, Wang Z, Floudas CS, Chen F, Gong C, Bracken-Clarke D, Xue E, Yang Y, Sun J, Lu Z.	Matching patients to clinical trials with large language models		Nat Commun	2024	10.1038/s41467-024-53081-z
Harigai A, Toyama Y, Nagano M, Abe M, Kawabata M, Li L, Yamamura J, Takase K.	Response accuracy of GPT-4 across languages: insights from an expert-level diagnostic radiology examination in Japan		Jpn J Radiol	2025	10.1007/s11604-024-01673-6
Gao Y, Myers S, Chen S, Dligach D, Miller T, Bitterman DS, Chen G, Mayampurath A, Churpek MM, Afshar M.	Uncertainty estimation in diagnosis generation from large language models: next-word probability is not pre-test probability		JAMIA Open	2025	10.1093/jamiaopen/ooae154
Lorenzi A, Pugliese G, Maniaci A, Lechien JR, Allevi F, Boscolo-Rizzo P, Vaira LA, Saibene AM.	Reliability of large language models for advanced head and neck malignancies management: a comparison between ChatGPT 4 and Gemini Advanced		Eur Arch Otorhinolaryngol	2024	10.1007/s00405-024-08746-2
Lee GG, Goodman D, Chang TCP.	Impact of Demographic Modifiers on Readability of Myopia Education Materials Generated by Large Language Models		Clin Ophthalmol	2024	10.2147/OPTH.S483024
Qureshi R, Shaughnessy D, Gill KAR, Robinson KA, Li T, Agai E.	Are ChatGPT and large language models "the answer" to bringing us closer to systematic review automation?		Syst Rev	2023	10.1186/s13643-023-02243-z
Li Q, Li L, Li Y.	Developing ChatGPT for biology and medicine: a complete review of biomedical question answering		Biophys Rep	2024	10.52601/bpr.2024.240004
Cano-Besquet S, Rice-Canetto T, Abou-El-Hassan H, Alarcon S, Zimmerman J, Issagholian L, Salomon N, Rojas I, Dhahbi J, Neeki MM.	ChatGPT4's diagnostic accuracy in inpatient neurology: A retrospective cohort study		Heliyon	2024	10.1016/j.heliyon.2024.e40964
Blease C, Worthen A, Torous J.	Psychiatrists' experiences and opinions of generative artificial intelligence in mental healthcare: An online mixed methods survey		Psychiatry Res	2024	10.1016/j.psychres.2024.115724
Chen X, Zhang W, Xu P, Zhao Z, Zheng Y, Shi D, He M.	FFA-GPT: an automated pipeline for fundus fluorescein angiography interpretation and question-answer		NPJ Digit Med	2024	10.1038/s41746-024-01101-z
Gumilar KE, Indraprasta BR, Faridzi AS, Wibowo BM, Herlambang A, Rahestyningtyas E, Irawan B, Tambunan Z, Bustomi AF, Brahmantara BN, Yu ZY, Hsu YC, Pramuditya H, Putra VGE, Nugroho H, Mulawardhana P, Tjokroprawiro BA, Hedianto T, Ibrahim IH, Huang J, Li D, Lu CH, Yang JY, Liao LN, Tan M.	Assessment of Large Language Models (LLMs) in decision-making support for gynecologic oncology		Comput Struct Biotechnol J	2024	10.1016/j.csbj.2024.10.050
Li Y, Li Z, Zhang K, Dan R, Jiang S, Zhang Y.	ChatDoctor: A Medical Chat Model Fine-Tuned on a Large Language Model Meta-AI (LLaMA) Using Medical Domain Knowledge		Cureus	2023	10.7759/cureus.40895
Kuerbanjiang W, Peng S, Jiamaliding Y, Yi Y.	Performance Evaluation of Large Language Models in Cervical Cancer Management Based on a Standardized Questionnaire: Comparative Study		J Med Internet Res	2025	10.2196/63626
Arzideh K, Baldini G, Winnekens P, Friedrich CM, Nensa F, Idrissi-Yaghir A, Hosch R.	A Transformer-Based Pipeline for German Clinical Document De-Identification		Appl Clin Inform	2025	10.1055/a-2424-1989
Cung M, Sosa B, Yang HS, McDonald MM, Matthews BG, Vlug AG, Imel EA, Wein MN, Stein EM, Greenblatt MB.	The performance of artificial intelligence chatbot large language models to address skeletal biology and bone health queries		J Bone Miner Res	2024	10.1093/jbmr/zjad007
Shankar SV, Dhingra LS, Aminorroaya A, Adejumo P, Nadkarni GN, Xu H, Brandt C, Oikonomou EK, Pedroso AF, Khera R.	Automated Transformation of Unstructured Cardiovascular Diagnostic Reports into Structured Datasets Using Sequentially Deployed Large Language Models		medRxiv	2024	10.1101/2024.10.08.24315035
Shao L, Chen B, Zhang Z, Zhang Z, Chen X.	Artificial intelligence generated content (AIGC) in medicine: A narrative review		Math Biosci Eng	2024	10.3934/mbe.2024073
Ralevski A, Taiyab N, Nossal M, Mico L, Piekos S, Hadlock J.	Using Large Language Models to Abstract Complex Social Determinants of Health From Original and Deidentified Medical Notes: Development and Validation Study		J Med Internet Res	2024	10.2196/63445
Obradovich N, Khalsa SS, Khan W, Suh J, Perlis RH, Ajilore O, Paulus MP.	Opportunities and Risks of Large Language Models in Psychiatry		NPP Digit Psychiatry Neurosci	2024	10.1038/s44277-024-00010-z
Sharma B, Gao Y, Miller T, Churpek MM, Afshar M, Dligach D.	Multi-Task Training with In-Domain Language Models for Diagnostic Reasoning		Proc Conf Assoc Comput Linguist Meet	2023
Sblendorio E, Dentamaro V, Lo Cascio A, Germini F, Piredda M, Cicolini G.	Integrating human expertise & automated methods for a dynamic and multi-parametric evaluation of large language models' feasibility in clinical decision-making		Int J Med Inform	2024	10.1016/j.ijmedinf.2024.105501
Sartori G, OrrÃ¹ G.	Language models and psychological sciences		Front Psychol	2023	10.3389/fpsyg.2023.1279317
Holderried F, Stegemann-Philipps C, Herrmann-Werner A, Festl-Wietek T, Holderried M, Eickhoff C, Mahling M.	A Language Model-Powered Simulated Patient With Automated Feedback for History Taking: Prospective Study		JMIR Med Educ	2024	10.2196/59213
Gonzalez AI, Kortlever JTP, Brown LE, Ring D, Queralt M.	Can Crafted Communication Strategies Allow Musculoskeletal Specialists to Address Health Within the Biopsychosocial Paradigm?		Clin Orthop Relat Res	2021	10.1097/CORR.0000000000001635
Kim SH, Schramm S, Adams LC, Braren R, Bressem KK, Keicher M, Platzek PS, Paprottka KJ, Zimmer C, Hedderich DM, Wiestler B.	Benchmarking the diagnostic performance of open source LLMs in 1933 Eurorad case reports		NPJ Digit Med	2025	10.1038/s41746-025-01488-3
Salihu A, Meier D, Noirclerc N, Skalidis I, Mauler-Wittwer S, Recordon F, Kirsch M, Roguelov C, Berger A, Sun X, Abbe E, Marcucci C, Rancati V, Rosner L, Scala E, Rotzinger DC, Humbert M, Muller O, Lu H, Fournier S.	A study of ChatGPT in facilitating Heart Team decisions on severe aortic stenosis		EuroIntervention	2024	10.4244/EIJ-D-23-00643
Raja H, Huang X, Delsoz M, Madadi Y, Poursoroush A, Munawar A, Kahook MY, Yousefi S.	Diagnosing Glaucoma Based on the Ocular Hypertension Treatment Study Dataset Using Chat Generative Pre-Trained Transformer as a Large Language Model		Ophthalmol Sci	2024	10.1016/j.xops.2024.100599
Meynard-Piganeau B, Fabbri C, Weigt M, Pagnani A, Feinauer C.	Generating interacting protein sequences using domain-to-domain translation		Bioinformatics	2023	10.1093/bioinformatics/btad401
Lee Y, Tessier L, Brar K, Malone S, Jin D, McKechnie T, Jung JJ, Kroh M, Dang JT; ASMBS Artificial Intelligence and Digital Surgery Taskforce.	Performance of artificial intelligence in bariatric surgery: comparative analysis of ChatGPT-4, Bing, and Bard in the American Society for Metabolic and Bariatric Surgery textbook of bariatric surgery questions		Surg Obes Relat Dis	2024	10.1016/j.soard.2024.04.014
Bakdash L, Abid A, Gourisankar A, Henry TL.	Chatting Beyond ChatGPT: Advancing Equity Through AI-Driven Language Interpretation		J Gen Intern Med	2024	10.1007/s11606-023-08497-6
Priyadarshana YHPP, Senanayake A, Liang Z, Piumarta I.	Prompt engineering for digital mental health: a short review		Front Digit Health	2024	10.3389/fdgth.2024.1410947
Akinseloyin O, Jiang X, Palade V.	A question-answering framework for automated abstract screening using large language models		J Am Med Inform Assoc	2024	10.1093/jamia/ocae166
Uprety D, Zhu D, West HJ.	ChatGPT-A promising generative AI tool and its implications for cancer care		Cancer	2023	10.1002/cncr.34827
Holderried F, Stegemann-Philipps C, Herschbach L, Moldt JA, Nevins A, Griewatz J, Holderried M, Herrmann-Werner A, Festl-Wietek T, Mahling M.	A Generative Pretrained Transformer (GPT)-Powered Chatbot as a Simulated Patient to Practice History Taking: Prospective, Mixed Methods Study		JMIR Med Educ	2024	10.2196/53961
Choi I, Long Q, Getzen E.	Filling the gaps: leveraging large language models for temporal harmonization of clinical text across multiple medical visits for clinical prediction		medRxiv	2024	10.1101/2024.05.06.24306959
Malik A, Madias C, Wessler BS.	Performance of Chat Generative Pre-trained Transformer-4o in the Adult Clinical Cardiology Self-Assessment Program		Eur Heart J Digit Health	2024	10.1093/ehjdh/ztae077
DennstÃ¤dt F, Zink J, Putora PM, Hastings J, Cihoric N.	Title and abstract screening for literature reviews using large language models: an exploratory study in the biomedical domain		Syst Rev	2024	10.1186/s13643-024-02575-4
Chae S, Davoudi A, Song J, Evans L, Hobensack M, Bowles KH, McDonald MV, BarrÃ³n Y, Rossetti SC, Cato K, Sridharan S, Topaz M.	Predicting emergency department visits and hospitalizations for patients with heart failure in home healthcare using a time series risk model		J Am Med Inform Assoc	2023	10.1093/jamia/ocad129
Liu Y, Ding X, Peng S, Zhang C.	Leveraging ChatGPT to optimize depression intervention through explainable deep learning		Front Psychiatry	2024	10.3389/fpsyt.2024.1383648
Kim S, Lee CK, Kim SS.	[Large Language Models: A Comprehensive Guide for Radiologists]		J Korean Soc Radiol	2024	10.3348/jksr.2024.0080
Borna S, Gomez-Cabello CA, Pressman SM, Haider SA, Sehgal A, Leibovich BC, Cole D, Forte AJ.	Comparative Analysis of Artificial Intelligence Virtual Assistant and Large Language Models in Post-Operative Care		Eur J Investig Health Psychol Educ	2024	10.3390/ejihpe14050093
Abroms LC, Yousefi A, Wysota CN, Wu TC, Broniatowski DA.	Assessing the Adherence of ChatGPT Chatbots to Public Health Guidelines for Smoking Cessation: Content Analysis		J Med Internet Res	2025	10.2196/66896
Balta KY, Javidan AP, Walser E, Arntfield R, Prager R.	Evaluating the Appropriateness, Consistency, and Readability of ChatGPT in Critical Care Recommendations		J Intensive Care Med	2025	10.1177/08850666241267871
Wiest IC, Wolf F, LeÃŸmann ME, van Treeck M, Ferber D, Zhu J, Boehme H, Bressem KK, Ulrich H, Ebert MP, Kather JN.	LLM-AIx: An open source pipeline for Information Extraction from unstructured medical text based on privacy preserving Large Language Models		medRxiv	2024	10.1101/2024.09.02.24312917
Jantscher M, Gunzer F, Kern R, Hassler E, Tschauner S, Reishofer G.	Information extraction from German radiological reports for general clinical text and language understanding		Sci Rep	2023	10.1038/s41598-023-29323-3
Falis M, Gema AP, Dong H, Daines L, Basetti S, Holder M, Penfold RS, Birch A, Alex B.	Can GPT-3.5 generate and code discharge summaries?		J Am Med Inform Assoc	2024	10.1093/jamia/ocae132
Deng L, Wang T, Yangzhang, Zhai Z, Tao W, Li J, Zhao Y, Luo S, Xu J.	Evaluation of large language models in breast cancer clinical scenarios: a comparative analysis based on ChatGPT-3.5, ChatGPT-4.0, and Claude2		Int J Surg	2024	10.1097/JS9.0000000000001066
SuÃ¡rez A, JimÃ©nez J, Llorente de Pedro M, Andreu-VÃ¡zquez C, DÃ­az-Flores GarcÃ­a V, GÃ³mez SÃ¡nchez M, Freire Y.	Beyond the Scalpel: Assessing ChatGPT's potential as an auxiliary intelligent virtual assistant in oral surgery		Comput Struct Biotechnol J	2023	10.1016/j.csbj.2023.11.058
Sushil M, Zack T, Mandair D, Zheng Z, Wali A, Yu YN, Quan Y, Lituiev D, Butte AJ.	A comparative study of large language model-based zero-shot inference and task-specific supervised classification of breast cancer pathology reports		J Am Med Inform Assoc	2024	10.1093/jamia/ocae146
Xie Q, Chen Q, Chen A, Peng C, Hu Y, Lin F, Peng X, Huang J, Zhang J, Keloth V, Zhou X, Qian L, He H, Shung D, Ohno-Machado L, Wu Y, Xu H, Bian J.	Me-LLaMA: Medical Foundation Large Language Models for Comprehensive Text Analysis and Beyond		Res Sq	2024	10.21203/rs.3.rs-5456223/v1
Ferguson C, Shaikh F, Allida SM, Hendriks J, Gallagher C, Bajorek BV, Donkor A, Inglis SC.	Clinical service organisation for adults with atrial fibrillation		Cochrane Database Syst Rev	2024	10.1002/14651858.CD013408.pub2
Choi H, Moran J, Matsumoto N, Hernandez ME, Moore JH.	Aliro: an automated machine learning tool leveraging large language models		Bioinformatics	2023	10.1093/bioinformatics/btad606
Alqahtani T, Badreldin HA, Alrashed M, Alshaya AI, Alghamdi SS, Bin Saleh K, Alowais SA, Alshaya OA, Rahman I, Al Yami MS, Albekairy AM.	The emergent role of artificial intelligence, natural learning processing, and large language models in higher education and research		Res Social Adm Pharm	2023	10.1016/j.sapharm.2023.05.016
Beaulieu-Jones B, Brenner S.	Leveraging Foundational Models in Computational Biology: Validation, Understanding, and Innovation		Pac Symp Biocomput	2025
Djulbegovic MB, Bair H, Gonzalez DJT, Ishikawa H, Wollstein G, Schuman JS.	Artificial Intelligence for Optical Coherence Tomography in Glaucoma		Transl Vis Sci Technol	2025	10.1167/tvst.14.1.27
Theodorou B, Danek B, Tummala V, Kumar SP, Malin B, Sun J.	Improving medical machine learning models with generative balancing for equity and excellence		NPJ Digit Med	2025	10.1038/s41746-025-01438-z
Reese JT, Chimirri L, Bridges Y, Danis D, Caufield JH, Wissink K, McMurry JA, Graefe AS, Casiraghi E, Valentini G, Jacobsen JO, Haendel M, Smedley D, Mungall CJ, Robinson PN.	Systematic benchmarking demonstrates large language models have not reached the diagnostic accuracy of traditional rare-disease decision support tools		medRxiv	2024	10.1101/2024.07.22.24310816
Kabir A, Shah S, Haddad A, Raper DMS.	Introducing Our Custom GPT: An Example of the Potential Impact of Personalized GPT Builders on Scientific Writing		World Neurosurg	2024	10.1016/j.wneu.2024.10.041
Sevgi M, Ruffell E, Antaki F, Chia MA, Keane PA.	Foundation models in ophthalmology: opportunities and challenges		Curr Opin Ophthalmol	2025	10.1097/ICU.0000000000001091
Stevens ER, Elmaleh-Sachs A, Lofton H, Mann DM.	Lightening the Load: Generative AI to Mitigate the Burden of the New Era of Obesity Medical Therapy		JMIR Diabetes	2024	10.2196/58680
Zagirova D, Pushkov S, Leung GHD, Liu BHM, Urban A, Sidorenko D, Kalashnikov A, Kozlova E, Naumov V, Pun FW, Ozerov IV, Aliper A, Zhavoronkov A.	Biomedical generative pre-trained based transformer language model for age-related disease target discovery		Aging (Albany NY)	2023	10.18632/aging.205055
Li T, Shetty S, Kamath A, Jaiswal A, Jiang X, Ding Y, Kim Y.	CancerGPT for few shot drug pair synergy prediction using large pretrained language models		NPJ Digit Med	2024	10.1038/s41746-024-01024-9
Javan R, Kim T, Mostaghni N.	GPT-4 Vision: Multi-Modal Evolution of ChatGPT and Potential Role in Radiology		Cureus	2024	10.7759/cureus.68298
Zhu L, Mou W, Hong C, Yang T, Lai Y, Qi C, Lin A, Zhang J, Luo P.	The Evaluation of Generative AI Should Include Repetition to Assess Stability		JMIR Mhealth Uhealth	2024	10.2196/57978
Meyer JG, Urbanowicz RJ, Martin PCN, O'Connor K, Li R, Peng PC, Bright TJ, Tatonetti N, Won KJ, Gonzalez-Hernandez G, Moore JH.	ChatGPT and large language models in academia: opportunities and challenges		BioData Min	2023	10.1186/s13040-023-00339-9
Khalpey Z, Kumar U, King N, Abraham A, Khalpey AH.	Large Language Models Take on Cardiothoracic Surgery: A Comparative Analysis of the Performance of Four Models on American Board of Thoracic Surgery Exam Questions in 2023		Cureus	2024	10.7759/cureus.65083
Jiang Y, Irvin JA, Ng AY, Zou J.	VetLLM: Large Language Model for Predicting Diagnosis from Veterinary Notes		Pac Symp Biocomput	2024
Albayrak A, Xiao Y, Mukherjee P, Barnett SS, Marcou CA, Hart SN.	Enhancing human phenotype ontology term extraction through synthetic case reports and embedding-based retrieval: A novel approach for improved biomedical data annotation		J Pathol Inform	2024	10.1016/j.jpi.2024.100409
Temsah MH, Nazer R, Altamimi I, Aldekhyyel R, Jamal A, Almansour M, Aljamaan F, Alhasan K, Temsah AA, Al-Eyadhy A, Aljafen BN, Malki KH.	OpenAI's Sora and Google's Veo 2 in Action: A Narrative Review of Artificial Intelligence-driven Video Generation Models Transforming Healthcare		Cureus	2025	10.7759/cureus.77593
Nault JC, Calderaro J, Ronot M.	Integration of new technologies in the multidisciplinary approach to primary liver tumours: The next-generation tumour board		J Hepatol	2024	10.1016/j.jhep.2024.05.041
Gupta A, Rastogi A, Malhotra H, Rangarajan K.	Comparative Evaluation of Large Language Models for Translating Radiology Reports into Hindi		Indian J Radiol Imaging	2024	10.1055/s-0044-1789618
Delourme S, Redjdal A, Bouaud J, Seroussi B.	Leveraging Guideline-Based Clinical Decision Support Systems with Large Language Models: A Case Study with Breast Cancer		Methods Inf Med	2025	10.1055/a-2528-4299
Lopes L, Lopez-Montes A, Chen Y, Koller P, Rathod N, Blomgren A, Caobelli F, Rominger A, Shi K, Seifert R.	The Evolution of Artificial Intelligence in Nuclear Medicine		Semin Nucl Med	2025	10.1053/j.semnuclmed.2025.01.006
Pugliese G, Maccari A, Felisati E, Felisati G, Giudici L, Rapolla C, Pisani A, Saibene AM.	Are artificial intelligence large language models a reliable tool for difficult differential diagnosis? An a posteriori analysis of a peculiar case of necrotizing otitis externa		Clin Case Rep	2023	10.1002/ccr3.7933
Burford KG, Itzkowitz NG, Ortega AG, Teitler JO, Rundle AG.	Use of Generative AI to Identify Helmet Status Among Patients With Micromobility-Related Injuries From Unstructured Clinical Notes		JAMA Netw Open	2024	10.1001/jamanetworkopen.2024.25981
Azam M, Chen Y, Arowolo MO, Liu H, Popescu M, Xu D.	A comprehensive evaluation of large language models in mining gene relations and pathway knowledge		Quant Biol	2024	10.1002/qub2.57
Pugh SL, Chandler C, Cohen AS, Diaz-Asper C, ElvevÃ¥g B, Foltz PW.	Assessing dimensions of thought disorder with large language models: The tradeoff of accuracy and consistency		Psychiatry Res	2024	10.1016/j.psychres.2024.116119
Mahedia M, Rohrich RN, Sadiq KO, Bailey L, Harrison LM, Hallac RR.	Exploring the Utility of ChatGPT in Cleft Lip Repair Education		J Clin Med	2025	10.3390/jcm14030993
Ormerod M, MartÃ­nez Del RincÃ³n J, Devereux B.	Predicting Semantic Similarity Between Clinical Sentence Pairs Using Transformer Models: Evaluation and Representational Analysis		JMIR Med Inform	2021	10.2196/23099
Mizori R, Sadiq M, Ahmad MT, Siu A, Ahmad RR, Yang Z, Oram H, Galloway J.	STEM exam performance: Open- versus closed-book methods in the large language model era		Clin Teach	2025	10.1111/tct.13839
Moayedpour S, Broadbent J, Riahi S, Bailey M, V Thu H, Dobchev D, Balsubramani A, N D Santos R, Kogler-Anele L, Corrochano-Navarro A, Li S, U Montoya F, Agarwal V, Bar-Joseph Z, Jager S.	Representations of lipid nanoparticles using large language models for transfection efficiency prediction		Bioinformatics	2024	10.1093/bioinformatics/btae342
Fukuda H, Morishita M, Muraoka K, Yamaguchi S, Nakamura T, Yoshioka I, Awano S, Ono K.	Evaluating the image recognition capabilities of GPT-4V and Gemini Pro in the Japanese national dental examination		J Dent Sci	2025	10.1016/j.jds.2024.06.015
Alber DA, Yang Z, Alyakin A, Yang E, Rai S, Valliani AA, Zhang J, Rosenbaum GR, Amend-Thomas AK, Kurland DB, Kremer CM, Eremiev A, Negash B, Wiggan DD, Nakatsuka MA, Sangwon KL, Neifert SN, Khan HA, Save AV, Palla A, Grin EA, Hedman M, Nasir-Moin M, Liu XC, Jiang LY, Mankowski MA, Segev DL, Aphinyanaphongs Y, Riina HA, Golfinos JG, Orringer DA, Kondziolka D, Oermann EK.	Medical large language models are vulnerable to data-poisoning attacks		Nat Med	2025	10.1038/s41591-024-03445-1
Williams CYK, Miao BY, Kornblith AE, Butte AJ.	Evaluating the use of large language models to provide clinical recommendations in the Emergency Department		Nat Commun	2024	10.1038/s41467-024-52415-1
Occhipinti JA, Prodan A, Hynes W, Buchanan J, Green R, Burrow S, Eyre HA, Skinner A, Hickie IB, Heffernan M, Song YJC, Ujdur G, Tanner M.	Artificial intelligence, recessionary pressures and population health		Bull World Health Organ	2025	10.2471/BLT.24.291950
Buhr CR, Smith H, Huppertz T, Bahr-Hamm K, Matthias C, Blaikie A, Kelsey T, Kuhn S, Eckrich J.	ChatGPT Versus Consultants: Blinded Evaluation on Answering Otorhinolaryngology Case-Based Questions		JMIR Med Educ	2023	10.2196/49183
Zhui L, Yhap N, Liping L, Zhengjie W, Zhonghao X, Xiaoshu Y, Hong C, Xuexiu L, Wei R.	Impact of Large Language Models on Medical Education and Teaching Adaptations		JMIR Med Inform	2024	10.2196/55933
Lecler A, Duron L, Soyer P.	Revolutionizing radiology with GPT-based models: Current applications, future possibilities and limitations of ChatGPT		Diagn Interv Imaging	2023	10.1016/j.diii.2023.02.003
Batool I, Naved N, Kazmi SMR, Umer F.	Leveraging Large Language Models in the delivery of post-operative dental care: a comparison between an embedded GPT model and ChatGPT		BDJ Open	2024	10.1038/s41405-024-00226-3
Rewthamrongsris P, Burapacheep J, Trachoo V, Porntaveetus T.	Accuracy of Large Language Models for Infective Endocarditis Prophylaxis in Dental Procedures		Int Dent J	2025	10.1016/j.identj.2024.09.033
Tang L, Sun Z, Idnay B, Nestor JG, Soroush A, Elias PA, Xu Z, Ding Y, Durrett G, Rousseau JF, Weng C, Peng Y.	Evaluating large language models on medical evidence summarization		NPJ Digit Med	2023	10.1038/s41746-023-00896-7
Ã‡i Ti R M.	ChatGPT and oral cancer: a study on informational reliability		BMC Oral Health	2025	10.1186/s12903-025-05479-4
Ahn S.	Data science through natural language with ChatGPT's Code Interpreter		Transl Clin Pharmacol	2024	10.12793/tcp.2024.32.e8
BrÃ¼gge E, Ricchizzi S, Arenbeck M, Keller MN, Schur L, Stummer W, Holling M, Lu MH, Darici D.	Large language models improve clinical decision making of medical students through patient simulation and structured feedback: a randomized controlled trial		BMC Med Educ	2024	10.1186/s12909-024-06399-7
Gallifant J, Fiske A, Levites Strekalova YA, Osorio-Valencia JS, Parke R, Mwavu R, Martinez N, Gichoya JW, Ghassemi M, Demner-Fushman D, McCoy LG, Celi LA, Pierce R.	Peer review of GPT-4 technical report and systems card		PLOS Digit Health	2024	10.1371/journal.pdig.0000417
Chatterjee A, Gerdes MW, Prinz A, Riegler MA, Martinez SG.	Semantic representation and comparative analysis of physical activity sensor observations using MOX2-5 sensor in real and synthetic datasets: a proof-of-concept-study		Sci Rep	2024	10.1038/s41598-024-55183-6
Chen Z, Hu B, Niu C, Chen T, Li Y, Shan H, Wang G.	IQAGPT: computed tomography image quality assessment with vision-language and ChatGPT models		Vis Comput Ind Biomed Art	2024	10.1186/s42492-024-00171-w
Shimizu I, Kasai H, Shikino K, Araki N, Takahashi Z, Onodera M, Kimura Y, Tsukamoto T, Yamauchi K, Asahina M, Ito S, Kawakami E.	Developing Medical Education Curriculum Reform Strategies to Address the Impact of Generative AI: Qualitative Study		JMIR Med Educ	2023	10.2196/53466
Hryciw BN, Seely AJE, Kyeremanteng K.	Guiding principles and proposed classification system for the responsible adoption of artificial intelligence in scientific writing in medicine		Front Artif Intell	2023	10.3389/frai.2023.1283353
Subba B, Toufiq M, Omi F, Yurieva M, Khan T, Rinchai D, Palucka K, Chaussabel D.	Human-augmented large language model-driven selection of glutathione peroxidase 4 as a candidate blood transcriptional biomarker for circulating erythroid cells		Sci Rep	2024	10.1038/s41598-024-73916-5
Monshi MMA, Poon J, Chung V.	Deep learning in generating radiology reports: A survey		Artif Intell Med	2020	10.1016/j.artmed.2020.101878
Comeau DS, Bitterman DS, Celi LA.	Preventing unrestricted and unmonitored AI experimentation in healthcare through transparency and accountability		NPJ Digit Med	2025	10.1038/s41746-025-01443-2
Lee JW, Yoo IS, Kim JH, Kim WT, Jeon HJ, Yoo HS, Shin JG, Kim GH, Hwang S, Park S, Kim YJ.	Development of AI-generated medical responses using the ChatGPT for cancer patients		Comput Methods Programs Biomed	2024	10.1016/j.cmpb.2024.108302
Albogami Y, Alfakhri A, Alaqil A, Alkoraishi A, Alshammari H, Elsharawy Y, Alhammad A, Alhossan A.	Safety and quality of AI chatbots for drug-related inquiries: A real-world comparison with licensed pharmacists		Digit Health	2024	10.1177/20552076241253523
Wang M, Wei J, Zeng Y, Dai L, Yan B, Zhu Y, Wei X, Jin Y, Li Y.	Precision Structuring of Free-Text Surgical Record for Enhanced Stroke Management: A Comparative Evaluation of Large Language Models		J Multidiscip Healthc	2024	10.2147/JMDH.S486449
Ferro Desideri L, Roth J, Zinkernagel M, Anguita R.	"Application and accuracy of artificial intelligence-derived large language models in patients with age related macular degeneration"		Int J Retina Vitreous	2023	10.1186/s40942-023-00511-7
Liu M, Okuhara T, Dai Z, Huang W, Gu L, Okada H, Furukawa E, Kiuchi T.	Evaluating the Effectiveness of advanced large language models in medical Knowledge: A Comparative study using Japanese national medical examination		Int J Med Inform	2025	10.1016/j.ijmedinf.2024.105673
Ling Q, Xu ZS, Zeng YM, Hong Q, Qian XZ, Hu JY, Pei CG, Wei H, Zou J, Chen C, Wang XY, Chen X, Wu ZK, Shao Y.	Assessing the possibility of using large language models in ocular surface diseases		Int J Ophthalmol	2025	10.18240/ijo.2025.01.01
Liu H, Wu H, Yang Z, Ren Z, Dong Y, Zhang G, Li MD.	An historical overview of artificial intelligence for diagnosis of major depressive disorder		Front Psychiatry	2024	10.3389/fpsyt.2024.1417253
Ong JCL, Chang SY, William W, Butte AJ, Shah NH, Chew LST, Liu N, Doshi-Velez F, Lu W, Savulescu J, Ting DSW.	Ethical and regulatory challenges of large language models in medicine		Lancet Digit Health	2024	10.1016/S2589-7500(24)00061-X
Tao K, Osman ZA, Tzou PL, Rhee SY, Ahluwalia V, Shafer RW.	GPT-4 performance on querying scientific publications: reproducibility, accuracy, and impact of an instruction sheet		BMC Med Res Methodol	2024	10.1186/s12874-024-02253-y
Biri SK, Kumar S, Panigrahi M, Mondal S, Behera JK, Mondal H.	Assessing the Utilization of Large Language Models in Medical Education: Insights From Undergraduate Medical Students		Cureus	2023	10.7759/cureus.47468
Kaarre J, Feldt R, Zsidai B, Senorski EH, Rydberg EM, Wolf O, Mukka S, MÃ¶ller M, Samuelsson K.	ChatGPT can yield valuable responses in the context of orthopaedic trauma surgery		J Exp Orthop	2024	10.1002/jeo2.12047
DennstÃ¤dt F, Hastings J, Putora PM, Vu E, Fischer GF, SÃ¼veg K, Glatzer M, Riggenbach E, HÃ HL, Cihoric N.	Exploring Capabilities of Large Language Models such as ChatGPT in Radiation Oncology		Adv Radiat Oncol	2023	10.1016/j.adro.2023.101400
Zhu Z, Zhao Q, Li J, Ge Y, Ding X, Gu T, Zou J, Lv S, Wang S, Yang JJ.	Comparative Analysis of Large Language Models in Chinese Medical Named Entity Recognition		Bioengineering (Basel)	2024	10.3390/bioengineering11100982
Wang L, Ma Y, Bi W, Lv H, Li Y.	An Entity Extraction Pipeline for Medical Text Records Using Large Language Models: Analytical Study		J Med Internet Res	2024	10.2196/54580
Medetalibeyoglu A, Velichko YS, Hart EM, Bagci U.	Foundational artificial intelligence models and modern medical practice		BJR Artif Intell	2024	10.1093/bjrai/ubae018
Panthier C, Gatinel D.	Success of ChatGPT, an AI language model, in taking the French language version of the European Board of Ophthalmology examination: A novel approach to medical knowledge assessment		J Fr Ophtalmol	2023	10.1016/j.jfo.2023.05.006
Li H, Zhang R, Lee YC, Kraut RE, Mohr DC.	Systematic review and meta-analysis of AI-based conversational agents for promoting mental health and well-being		NPJ Digit Med	2023	10.1038/s41746-023-00979-5
Qiu P, Wu C, Zhang X, Lin W, Wang H, Zhang Y, Wang Y, Xie W.	Towards building multilingual language model for medicine		Nat Commun	2024	10.1038/s41467-024-52417-z
Chotcomwongse P, Ruamviboonsuk P, Grzybowski A.	Utilizing Large Language Models in Ophthalmology: The Current Landscape and Challenges		Ophthalmol Ther	2024	10.1007/s40123-024-01018-6
Skrill D, Norman-Haignere SV.	Large language models transition from integrating across position-yoked, exponential windows to structure-yoked, power-law windows		Adv Neural Inf Process Syst	2023
Nahal Y, Menke J, Martinelli J, Heinonen M, Kabeshov M, Janet JP, Nittinger E, Engkvist O, Kaski S.	Human-in-the-loop active learning for goal-oriented molecule generation		J Cheminform	2024	10.1186/s13321-024-00924-y
Scheschenja M, Viniol S, Bastian MB, Wessendorf J, KÃ¶nig AM, Mahnken AH.	Feasibility of GPT-3 and GPT-4 for in-Depth Patient Education Prior to Interventional Radiological Procedures: A Comparative Analysis		Cardiovasc Intervent Radiol	2024	10.1007/s00270-023-03563-2
Ntinopoulos V, Rodriguez Cetina Biefer H, Tudorache I, Papadopoulos N, Odavic D, Risteski P, Haeussler A, Dzemali O.	Large language models for data extraction from unstructured and semi-structured electronic health records: a multiple model performance evaluation		BMJ Health Care Inform	2025	10.1136/bmjhci-2024-101139
Dhanvijay AKD, Pinjar MJ, Dhokane N, Sorte SR, Kumari A, Mondal H.	Performance of Large Language Models (ChatGPT, Bing Search, and Google Bard) in Solving Case Vignettes in Physiology		Cureus	2023	10.7759/cureus.42972
Stretton B, Kovoor J, Arnold M, Bacchi S.	ChatGPT-Based Learning: Generative Artificial Intelligence in Medical Education		Med Sci Educ	2023	10.1007/s40670-023-01934-5
Yamaguchi H, Sugihara G, Shimizu M, Yamashita Y.	Generative artificial intelligence model for simulating structural brain changes in schizophrenia		Front Psychiatry	2024	10.3389/fpsyt.2024.1437075
Sun D, Hadjiiski L, Gormley J, Chan HP, Caoili E, Cohan R, Alva A, Bruno G, Mihalcea R, Zhou C, Gulani V.	Outcome Prediction Using Multi-Modal Information: Integrating Large Language Model-Extracted Clinical Information and Image Analysis		Cancers (Basel)	2024	10.3390/cancers16132402
Abi-Rafeh J, Bassiri-Tehrani B, Kazan R, Furnas H, Hammond D, Adams WP Jr, Nahai F.	Preoperative Patient Guidance and Education in Aesthetic Breast Plastic Surgery: A Novel Proposed Application of Artificial Intelligence Large Language Models		Aesthet Surg J Open Forum	2024	10.1093/asjof/ojae062
Currie G.	A Conversation with ChatGPT		J Nucl Med Technol	2023	10.2967/jnmt.123.265864
Rinne ST, Brunner J, Hogan TP, Ferguson JM, Helmer DA, Hysong SJ, McKee G, Midboe A, Shepherd-Banigan ME, Elwy AR.	A use case of ChatGPT: summary of an expert panel discussion on electronic health records and implementation science		Front Digit Health	2024	10.3389/fdgth.2024.1426057
MÃ¡jovskÃ½ M, ÄŒernÃ½ M, Kasal M, Komarc M, Netuka D.	Artificial Intelligence Can Generate Fraudulent but Authentic-Looking Scientific Medical Articles: Pandora's Box Has Been Opened		J Med Internet Res	2023	10.2196/46924
Lai M, Fenton C, Rubin J, Huang CY, Pletcher M, Lai JC, Cullaro G, Ge J.	Clinical Sentiment Analysis by Large Language Models Enhances the Prediction of Hepatorenal Syndrome in Decompensated Cirrhosis		medRxiv	2024	10.1101/2024.11.13.24317220
Zaretsky J, Kim JM, Baskharoun S, Zhao Y, Austrian J, Aphinyanaphongs Y, Gupta R, Blecker SB, Feldman J.	Generative Artificial Intelligence to Transform Inpatient Discharge Summaries to Patient-Friendly Language and Format		JAMA Netw Open	2024	10.1001/jamanetworkopen.2024.0357
Knoedler L, Vogt A, Alfertshofer M, Camacho JM, Najafali D, Kehrer A, Prantl L, Iske J, Dean J, Hoefer S, Knoedler C, Knoedler S.	The law code of ChatGPT and artificial intelligence-how to shield plastic surgeons and reconstructive surgeons against Justitia's sword		Front Surg	2024	10.3389/fsurg.2024.1390684
Shoja MM, Van de Ridder JMM, Rajput V.	The Emerging Role of Generative Artificial Intelligence in Medical Education, Research, and Practice		Cureus	2023	10.7759/cureus.40883
Heisinger S, Salzmann SN, Senker W, Aspalter S, Oberndorfer J, Matzner MP, Stienen MN, Motov S, Huber D, Grohs JG.	ChatGPT's Performance in Spinal Metastasis Cases-Can We Discuss Our Complex Cases with ChatGPT?		J Clin Med	2024	10.3390/jcm13247864
Sarvari P, Al-Fagih Z, Ghuwel A, Al-Fagih O.	A systematic evaluation of the performance of GPT-4 and PaLM2 to diagnose comorbidities in MIMIC-IV patients		Health Care Sci	2024	10.1002/hcs2.79
Zhang Z, Jin R, Fu K, Cong L, Zitnik M, Wang M.	FoldMark: Protecting Protein Generative Models with Watermarking		bioRxiv	2024	10.1101/2024.10.23.619960
Holmes J, Liu Z, Zhang L, Ding Y, Sio TT, McGee LA, Ashman JB, Li X, Liu T, Shen J, Liu W.	Evaluating large language models on a highly-specialized topic, radiation oncology physics		Front Oncol	2023	10.3389/fonc.2023.1219326
Siddiqui AA, Tirunagari S, Zia T, Windridge D.	A latent diffusion approach to visual attribution in medical imaging		Sci Rep	2025	10.1038/s41598-024-81646-x
Ng MY, Helzer J, Pfeffer MA, Seto T, Hernandez-Boussard T.	Development of Secure Infrastructure for Advancing Generative AI Research in Healthcare at an Academic Medical Center		Res Sq	2024	10.21203/rs.3.rs-5095287/v1
Currie G, Barry K.	ChatGPT in Nuclear Medicine Education		J Nucl Med Technol	2023	10.2967/jnmt.123.265844
DeGrave AJ, Cai ZR, Janizek JD, Daneshjou R, Lee SI.	Dissection of medical AI reasoning processes via physician and generative-AI collaboration		medRxiv	2023	10.1101/2023.05.12.23289878
Fahy S, Niemann M, BÃ¶hm P, Winkler T, Oehme S.	Assessment of the Quality and Readability of Information Provided by ChatGPT in Relation to the Use of Platelet-Rich Plasma Therapy for Osteoarthritis		J Pers Med	2024	10.3390/jpm14050495
Lee YQ, Chen CT, Chen CC, Lee CH, Chen P, Wu CS, Dai HJ.	Unlocking the Secrets Behind Advanced Artificial Intelligence Language Models in Deidentifying Chinese-English Mixed Clinical Text: Development and Validation Study		J Med Internet Res	2024	10.2196/48443
Bhattacharyya M, Miller VM, Bhattacharyya D, Miller LE.	High Rates of Fabricated and Inaccurate References in ChatGPT-Generated Medical Content		Cureus	2023	10.7759/cureus.39238
PetruÅ¡iÄ‡ I, Ha WS, Labastida-Ramirez A, Messina R, Onan D, Tana C, Wang W.	Influence of next-generation artificial intelligence on headache research, diagnosis and treatment: the junior editorial board members' vision - part 1		J Headache Pain	2024	10.1186/s10194-024-01847-7
Gill GS, Blair J, Litinsky S.	Evaluating the Performance of ChatGPT 3.5 and 4.0 on StatPearls Oculoplastic Surgery Text- and Image-Based Exam Questions		Cureus	2024	10.7759/cureus.73812
Zhu S, Hu W, Yang Z, Yan J, Zhang F.	Qwen-2.5 Outperforms Other Large Language Models in the Chinese National Nursing Licensing Examination: Retrospective Cross-Sectional Comparative Study		JMIR Med Inform	2025	10.2196/63731
Cho S, Lee M, Yu J, Yoon J, Choi JB, Jung KH, Cho J.	Leveraging Large Language Models for Improved Understanding of Communications With Patients With Cancer in a Call Center Setting: Proof-of-Concept Study		J Med Internet Res	2024	10.2196/63892
Ott S, Hebenstreit K, LiÃ©vin V, Hother CE, Moradi M, Mayrhauser M, Praas R, Winther O, Samwald M.	ThoughtSource: A central hub for large language model reasoning data		Sci Data	2023	10.1038/s41597-023-02433-3
Wang C, Liu S, Yang H, Guo J, Wu Y, Liu J.	Ethical Considerations of Using ChatGPT in Health Care		J Med Internet Res	2023	10.2196/48009
Hou Y, Yeung J, Xu H, Su C, Wang F, Zhang R.	From Answers to Insights: Unveiling the Strengths and Limitations of ChatGPT and Biomedical Knowledge Graphs		medRxiv	2023	10.1101/2023.06.09.23291208
Ong JCL, Seng BJJ, Law JZF, Low LL, Kwa ALH, Giacomini KM, Ting DSW.	Artificial intelligence, ChatGPT, and other large language models for social determinants of health: Current state and future directions		Cell Rep Med	2024	10.1016/j.xcrm.2023.101356
Lee KH, Lee RW, Kwon YE.	Validation of a Deep Learning Chest X-ray Interpretation Model: Integrating Large-Scale AI and Large Language Models for Comparative Analysis with ChatGPT		Diagnostics (Basel)	2023	10.3390/diagnostics14010090
Patel S, Patel R.	Embracing Large Language Models for Adult Life Support Learning		Cureus	2024	10.7759/cureus.75961
Bolat B, Eren OC, Dur-Karasayar AH, Mericoz CA, Gunduz-Demir C, Kulac I.	Large Language Models as a Rapid and Objective Tool for Pathology Report Data Extraction		Turk Patoloji Derg	2024	10.5146/tjpath.2024.13256
Zhang H, Huang D, Chen E, Cao D, Xu T, Dizdar B, Li G, Chen Y, Payne P, Province M, Li F.	mosGraphGPT: a foundation model for multi-omic signaling graphs using generative AI		bioRxiv	2024	10.1101/2024.08.01.606222
Hirosawa T, Harada Y, Tokumasu K, Ito T, Suzuki T, Shimizu T.	Comparative Study to Evaluate the Accuracy of Differential Diagnosis Lists Generated by Gemini Advanced, Gemini, and Bard for a Case Report Series Analysis: Cross-Sectional Study		JMIR Med Inform	2024	10.2196/63010
Ahn S.	Large language model usage guidelines in Korean medical journals: a survey using human-artificial intelligence collaboration		J Yeungnam Med Sci	2025	10.12701/jyms.2024.00794
Haberle T, Cleveland C, Snow GL, Barber C, Stookey N, Thornock C, Younger L, Mullahkhel B, Ize-Ludlow D.	The impact of nuance DAX ambient listening AI documentation: a cohort study		J Am Med Inform Assoc	2024	10.1093/jamia/ocae022
GÃ¼neÅŸ YC, Cesur T, Ã‡amur E, GÃ¼nbey Karabekmez L.	Evaluating text and visual diagnostic capabilities of large language models on questions related to the Breast Imaging Reporting and Data System Atlas 5(th) edition		Diagn Interv Radiol	2024	10.4274/dir.2024.242876
Dhinagar NJ, Thomopoulos SI, Laltoo E, Thompson PM.	Counterfactual MRI Generation with Denoising Diffusion Models for Interpretable Alzheimer's Disease Effect Detection		bioRxiv	2024	10.1101/2024.02.05.578983
Yin M, Zhou H, Zhu Y, Lin M, Wu Y, Wu J, Xu H, Hsieh CY, Hou T, Chen J, Wu J.	Multi-Modal CLIP-Informed Protein Editing		Health Data Sci	2024	10.34133/hds.0211
Ohta K, Ohta S.	The Performance of GPT-3.5, GPT-4, and Bard on the Japanese National Dentist Examination: A Comparison Study		Cureus	2023	10.7759/cureus.50369
van Nuland M, Lobbezoo AH, van de Garde EMW, Herbrink M, van Heijl I, BognÃ r T, Houwen JPA, Dekens M, Wannet D, Egberts T, van der Linden PD.	Assessing accuracy of ChatGPT in response to questions from day to day pharmaceutical care in hospitals		Explor Res Clin Soc Pharm	2024	10.1016/j.rcsop.2024.100464
Cao P, Derhaag J, Coonen E, Brunner H, Acharya G, Salumets A, Zamani Esteki M.	Generative artificial intelligence to produce high-fidelity blastocyst-stage embryo images		Hum Reprod	2024	10.1093/humrep/deae064
Xie Q, Chen Q, Chen A, Peng C, Hu Y, Lin F, Peng X, Huang J, Zhang J, Keloth V, Zhou X, He H, Ohno-Machado L, Wu Y, Xu H, Bian J.	Me-LLaMA: Foundation Large Language Models for Medical Applications		Res Sq	2024	10.21203/rs.3.rs-4240043/v1
Adhikary PK, Srivastava A, Kumar S, Singh SM, Manuja P, Gopinath JK, Krishnan V, Gupta SK, Deb KS, Chakraborty T.	Exploring the Efficacy of Large Language Models in Summarizing Mental Health Counseling Sessions: Benchmark Study		JMIR Ment Health	2024	10.2196/57306
Zsidai B, Hilkert AS, Kaarre J, Narup E, Senorski EH, Grassi A, Ley C, Longo UG, Herbst E, Hirschmann MT, Kopf S, Seil R, Tischer T, Samuelsson K, Feldt R; ESSKA Artificial Intelligence Working Group.	A practical guide to the implementation of AI in orthopaedic research - part 1: opportunities in clinical application and overcoming existing challenges		J Exp Orthop	2023	10.1186/s40634-023-00683-z
Dubinski D, Won SY, Trnovec S, Behmanesh B, Baumgarten P, Dinc N, Konczalla J, Chan A, Bernstock JD, Freiman TM, Gessler F.	Leveraging artificial intelligence in neurosurgery-unveiling ChatGPT for neurosurgical discharge summaries and operative reports		Acta Neurochir (Wien)	2024	10.1007/s00701-024-05908-3
Hu M, Alkhairy S, Lee I, Pillich RT, Fong D, Smith K, Bachelder R, Ideker T, Pratt D.	Evaluation of large language models for discovery of gene set function		ArXiv	2024
Guevara M, Chen S, Thomas S, Chaunzwa TL, Franco I, Kann BH, Moningi S, Qian JM, Goldstein M, Harper S, Aerts HJWL, Catalano PJ, Savova GK, Mak RH, Bitterman DS.	Large language models to identify social determinants of health in electronic health records		NPJ Digit Med	2024	10.1038/s41746-023-00970-0
Lai UH, Wu KS, Hsu TY, Kan JKC.	Evaluating the performance of ChatGPT-4 on the United Kingdom Medical Licensing Assessment		Front Med (Lausanne)	2023	10.3389/fmed.2023.1240915
Lai H, Ge L, Sun M, Pan B, Huang J, Hou L, Yang Q, Liu J, Liu J, Ye Z, Xia D, Zhao W, Wang X, Liu M, Talukdar JR, Tian J, Yang K, Estill J.	Assessing the Risk of Bias in Randomized Clinical Trials With Large Language Models		JAMA Netw Open	2024	10.1001/jamanetworkopen.2024.12687
Yanagita Y, Yokokawa D, Fukuzawa F, Uchida S, Uehara T, Ikusaka M.	Expert assessment of ChatGPT's ability to generate illness scripts: an evaluative study		BMC Med Educ	2024	10.1186/s12909-024-05534-8
Anaya-SÃ¡nchez H, Altamirano-Robles L, DÃ­az-HernÃ¡ndez R, Zapotecas-MartÃ­nez S.	WGAN-GP for Synthetic Retinal Image Generation: Enhancing Sensor-Based Medical Imaging for Classification Models		Sensors (Basel)	2024	10.3390/s25010167
Umer F, Adnan N.	Generative artificial intelligence: synthetic datasets in dentistry		BDJ Open	2024	10.1038/s41405-024-00198-4
Guan C, Wan F, Torres MDT, de la Fuente-Nunez C.	Improving functional protein generation via foundation model-derived latent space likelihood optimization		bioRxiv	2025	10.1101/2025.01.07.631724
Wang C, Li S, Lin N, Zhang X, Han Y, Wang X, Liu D, Tan X, Pu D, Li K, Qian G, Yin R.	Application of Large Language Models in Medical Training Evaluation-Using ChatGPT as a Standardized Patient: Multimetric Assessment		J Med Internet Res	2025	10.2196/59435
Kumar M, Mani UA, Tripathi P, Saalim M, Roy S.	Artificial Hallucinations by Google Bard: Think Before You Leap		Cureus	2023	10.7759/cureus.43313
Laparra E, Mascio A, Velupillai S, Miller T.	A Review of Recent Work in Transfer Learning and Domain Adaptation for Natural Language Processing of Electronic Health Records		Yearb Med Inform	2021	10.1055/s-0041-1726522
Hostetter L, Kelm D, Nelson D.	Ethics of Writing Personal Statements and Letters of Recommendations with Large Language Models		ATS Sch	2024	10.34197/ats-scholar.2024-0038PS
Mayol J, GÃ¡mez Alastuey M, Anula FernÃ¡ndez R.	Redefining healthcare - The transformative power of generative AI in modern medicine		Rev Esp Enferm Dig	2025	10.17235/reed.2025.11081/2024
Bricker JB, Sullivan B, Mull K, Santiago-Torres M, Lavista Ferres JM.	Conversational Chatbot for Cigarette Smoking Cessation: Results From the 11-Step User-Centered Design Development Process and Randomized Controlled Trial		JMIR Mhealth Uhealth	2024	10.2196/57318
Yang Z, Tian D, Zhao X, Zhang L, Xu Y, Lu X, Chen Y.	Evolutionary patterns and research frontiers of artificial intelligence in age-related macular degeneration: a bibliometric analysis		Quant Imaging Med Surg	2025	10.21037/qims-24-1406
Yang Y, Liu X, Jin Q, Huang F, Lu Z.	Unmasking and Quantifying Racial Bias of Large Language Models in Medical Report Generation		ArXiv	2024
Rai S, Kornides M, Morgan J, Kumar A, Cappella J, Guntuku SC.	Detecting and monitoring concerns against HPV vaccination on social media using large language models		Sci Rep	2024	10.1038/s41598-024-64703-3
Madani A, Krause B, Greene ER, Subramanian S, Mohr BP, Holton JM, Olmos JL Jr, Xiong C, Sun ZZ, Socher R, Fraser JS, Naik N.	Large language models generate functional protein sequences across diverse families		Nat Biotechnol	2023	10.1038/s41587-022-01618-2
Botelle R, Bhavsar V, Kadra-Scalzo G, Mascio A, Williams MV, Roberts A, Velupillai S, Stewart R.	Can natural language processing models extract and classify instances of interpersonal violence in mental healthcare electronic records: an applied evaluative study		BMJ Open	2022	10.1136/bmjopen-2021-052911
Lester RT, Manson M, Semakula M, Jang H, Mugabo H, Magzari A, Blackmer JM, Fattah F, Niyonsenga SP, Rwagasore E, Ruranga C, Remera E, Ngabonziza JCS, Carenini G, Nsanzimana S.	Natural language processing to evaluate texting conversations between patients and healthcare providers during COVID-19 Home-Based Care in Rwanda at scale		PLOS Digit Health	2025	10.1371/journal.pdig.0000625
Cardamone NC, Olfson M, Schmutte T, Ungar L, Liu T, Cullen SW, Williams NJ, Marcus SC.	Classifying Unstructured Text in Electronic Health Records for Mental Health Prediction Models: Large Language Model Evaluation Study		JMIR Med Inform	2025	10.2196/65454
Livne M, Miftahutdinov Z, Tutubalina E, Kuznetsov M, Polykovskiy D, Brundyn A, Jhunjhunwala A, Costa A, Aliper A, Aspuru-Guzik A, Zhavoronkov A.	nach0: multimodal natural and chemical languages foundation model		Chem Sci	2024	10.1039/d4sc00966e
Sonoda Y, Kurokawa R, Nakamura Y, Kanzawa J, Kurokawa M, Ohizumi Y, Gonoi W, Abe O.	Diagnostic performances of GPT-4o, Claude 3 Opus, and Gemini 1.5 Pro in "Diagnosis Please" cases		Jpn J Radiol	2024	10.1007/s11604-024-01619-y
Ãlvarez-Chaves H, Spruit M, R-Moreno MD.	Improving ED admissions forecasting by using generative AI: An approach based on DGAN		Comput Methods Programs Biomed	2024	10.1016/j.cmpb.2024.108363
Coleman MC, Moore JN.	Two artificial intelligence models underperform on examinations in a veterinary curriculum		J Am Vet Med Assoc	2024	10.2460/javma.23.12.0666
Xu S, Cobzaru R, Finkelstein SN, Welsch RE, Ng K, Middleton L.	Foundational model aided automatic high-throughput drug screening using self-controlled cohort study		medRxiv	2024	10.1101/2024.08.04.24311480
Madrid-GarcÃ­a A, Rosales-Rosado Z, Freites-NuÃ±ez D, PÃ©rez-SancristÃ³bal I, Pato-Cour E, Plasencia-RodrÃ­guez C, Cabeza-Osorio L, Abasolo-AlcÃ¡zar L, LeÃ³n-Mateos L, FernÃ¡ndez-GutiÃ©rrez B, RodrÃ­guez-RodrÃ­guez L.	Harnessing ChatGPT and GPT-4 for evaluating the rheumatology questions of the Spanish access exam to specialized medical training		Sci Rep	2023	10.1038/s41598-023-49483-6
Nietsch KS, Shrestha N, Mazudie Ndjonko LC, Ahmed W, Mejia MR, Zaidat B, Ren R, Duey AH, Li SQ, Kim JS, Hidden KA, Cho SK.	Can Large Language Models (LLMs) Predict the Appropriate Treatment of Acute Hip Fractures in Older Adults? Comparing Appropriate Use Criteria With Recommendations From ChatGPT		J Am Acad Orthop Surg Glob Res Rev	2024	10.5435/JAAOSGlobal-D-24-00206
Khosravi B, Li F, Dapamede T, Rouzrokh P, Gamble CU, Trivedi HM, Wyles CC, Sellergren AB, Purkayastha S, Erickson BJ, Gichoya JW.	Synthetically enhanced: unveiling synthetic data's potential in medical imaging research		EBioMedicine	2024	10.1016/j.ebiom.2024.105174
Wieneke H, Voigt I.	Principles of artificial intelligence and its application in cardiovascular medicine		Clin Cardiol	2024	10.1002/clc.24148
Muntean GA, Marginean A, Groza A, Damian I, Roman SA, Hapca MC, Sere AM, MÄƒnoiu RM, Muntean MV, NicoarÄƒ SD.	A Qualitative Evaluation of ChatGPT4 and PaLM2's Response to Patient's Questions Regarding Age-Related Macular Degeneration		Diagnostics (Basel)	2024	10.3390/diagnostics14141468
Hu X, Ran AR, Nguyen TX, Szeto S, Yam JC, Chan CKM, Cheung CY.	What can GPT-4 do for Diagnosing Rare Eye Diseases? A Pilot Study		Ophthalmol Ther	2023	10.1007/s40123-023-00789-8
Serapio A, Chaudhari G, Savage C, Lee YJ, Vella M, Sridhar S, Schroeder JL, Liu J, Yala A, Sohn JH.	An open-source fine-tuned large language model for radiological impression generation: a multi-reader performance study		BMC Med Imaging	2024	10.1186/s12880-024-01435-w
Mediboina A, Badam RK, Chodavarapu S.	Assessing the Accuracy of Information on Medication Abortion: A Comparative Analysis of ChatGPT and Google Bard AI		Cureus	2024	10.7759/cureus.51544
Tabuchi H, Engelmann J, Maeda F, Nishikawa R, Nagasawa T, Yamauchi T, Tanabe M, Akada M, Kihara K, Nakae Y, Kiuchi Y, Bernabeu MO.	Using artificial intelligence to improve human performance: efficient retinal disease detection training with synthetic images		Br J Ophthalmol	2024	10.1136/bjo-2023-324923
Zsidai B, Kaarre J, Narup E, Hamrin Senorski E, Pareek A, Grassi A, Ley C, Longo UG, Herbst E, Hirschmann MT, Kopf S, Seil R, Tischer T, Samuelsson K, Feldt R; ESSKA Artificial Intelligence Working Group.	A practical guide to the implementation of artificial intelligence in orthopaedic research-Part 2: A technical introduction		J Exp Orthop	2024	10.1002/jeo2.12025
Wu R, Zong H, Feng W, Zhang K, Li J, Wu E, Tang T, Zhan C, Liu X, Zhou Y, Zhang C, Zhang Y, He M, Ren S, Shen B.	OligoM-Cancer: A multidimensional information platform for deep phenotyping of heterogenous oligometastatic cancer		Comput Struct Biotechnol J	2024	10.1016/j.csbj.2024.08.015
Chen H, Jiang Z, Liu X, Xue CC, Yew SME, Sheng B, Zheng YF, Wang X, Wu Y, Sivaprasad S, Wong TY, Chaudhary V, Tham YC.	Can large language models fully automate or partially assist paper selection in systematic reviews?		Br J Ophthalmol	2025	10.1136/bjo-2024-326254
Bojic S, Radovanovic N, Radovic M, Stamenkovic D.	Could generative artificial intelligence replace fieldwork in pain research?		Scand J Pain	2024	10.1515/sjpain-2023-0136
Haverkamp W, Strodthoff N, Tennenbaum J, Israel C.	[Big hype about ChapGPT in medicine : Is it something for rhythmologists? What must be taken into consideration?]		Herzschrittmacherther Elektrophysiol	2023	10.1007/s00399-023-00960-5
Wang A, Wu Y, Ji X, Wang X, Hu J, Zhang F, Zhang Z, Pu D, Tang L, Ma S, Liu Q, Dong J, He K, Li K, Teng D, Li T.	Assessing and Optimizing Large Language Models on Spondyloarthritis Multi-Choice Question Answering: Protocol for Enhancement and Assessment		JMIR Res Protoc	2024	10.2196/57001
GrÃ¼nebaum A, Dudenhausen J, Chervenak FA.	Enhancing patient understanding in obstetrics: The role of generative AI in simplifying informed consent for labor induction with oxytocin		J Perinat Med	2024	10.1515/jpm-2024-0428
Trabassi D, Castiglia SF, Bini F, Marinozzi F, Ajoudani A, Lorenzini M, Chini G, Varrecchia T, Ranavolo A, De Icco R, Casali C, Serrao M.	Optimizing Rare Disease Gait Classification through Data Balancing and Generative AI: Insights from Hereditary Cerebellar Ataxia		Sensors (Basel)	2024	10.3390/s24113613
Gong EJ, Bang CS, Lee JJ, Park J, Kim E, Kim S, Kimm M, Choi SH.	The Potential Clinical Utility of the Customized Large Language Model in Gastroenterology: A Pilot Study		Bioengineering (Basel)	2024	10.3390/bioengineering12010001
Ramnani S, Bhalla M, Bassi R.	A Comparative Study of ChatGPT and BingAI in Answering the National Eligibility Entrance Test for Postgraduates (NEET-PG)-Style Practice Questions: A Cross-Sectional Analysis		Cureus	2024	10.7759/cureus.76108
Perlis RH, Goldberg JF, Ostacher MJ, Schneck CD.	Clinical decision support for bipolar depression using large language models		Neuropsychopharmacology	2024	10.1038/s41386-024-01841-2
Socol Y, Richardson A, Garali-Zineddine I, Grison S, Vares G, Klokov D.	Artificial intelligence in biology and medicine, and radioprotection research: perspectives from Jerusalem		Front Artif Intell	2024	10.3389/frai.2023.1291136
Rohanian O, Nouriborji M, Kouchaki S, Nooralahzadeh F, Clifton L, Clifton DA.	Exploring the effectiveness of instruction tuning in biomedical language processing		Artif Intell Med	2024	10.1016/j.artmed.2024.103007
Wiest IC, Ferber D, Zhu J, van Treeck M, Meyer SK, Juglan R, Carrero ZI, Paech D, Kleesiek J, Ebert MP, Truhn D, Kather JN.	Privacy-preserving large language models for structured medical information retrieval		NPJ Digit Med	2024	10.1038/s41746-024-01233-2
Lum ZC, Collins DP, Dennison S, Guntupalli L, Choudhary S, Saiz AM, Randall RL.	Generative Artificial Intelligence Performs at a Second-Year Orthopedic Resident Level		Cureus	2024	10.7759/cureus.56104
Zhang X, Wu C, Zhao Z, Lin W, Zhang Y, Wang Y, Xie W.	Development of a large-scale medical visual question-answering dataset		Commun Med (Lond)	2024	10.1038/s43856-024-00709-2
RosoÅ‚ M, GÄ…sior JS, Åaba J, Korzeniewski K, MÅ‚yÅ„czak M.	Evaluation of the performance of GPT-3.5 and GPT-4 on the Polish Medical Final Examination		Sci Rep	2023	10.1038/s41598-023-46995-z
Alli SR, Hossain SQ, Das S, Upshur R.	The Potential of Artificial Intelligence Tools for Reducing Uncertainty in Medicine and Directions for Medical Education		JMIR Med Educ	2024	10.2196/51446
KÄ±yak YS, CoÅŸkun AK, Kaymak Åž, CoÅŸkun Ã–, BudakoÄŸlu IÄ°.	Can ChatGPT generate surgical multiple-choice questions comparable to those written by a surgeon?		Proc (Bayl Univ Med Cent)	2024	10.1080/08998280.2024.2418752
Saibene AM, Allevi F, Calvo-Henriquez C, Maniaci A, Mayo-YÃ¡Ã±ez M, Paderno A, Vaira LA, Felisati G, Craig JR.	Reliability of large language models in managing odontogenic sinusitis clinical scenarios: a preliminary multidisciplinary evaluation		Eur Arch Otorhinolaryngol	2024	10.1007/s00405-023-08372-4
Antaki F, Touma S, Milad D, El-Khoury J, Duval R.	Evaluating the Performance of ChatGPT in Ophthalmology: An Analysis of Its Successes and Shortcomings		Ophthalmol Sci	2023	10.1016/j.xops.2023.100324
Bazzano AN, Mantsios A, Mattei N, Kosorok MR, Culotta A.	AI Can Be a Powerful Social Innovation for Public Health if Community Engagement Is at the Core		J Med Internet Res	2025	10.2196/68198
Hartman V, Zhang X, Poddar R, McCarty M, Fortenko A, Sholle E, Sharma R, Campion T Jr, Steel PAD.	Developing and Evaluating Large Language Model-Generated Emergency Medicine Handoff Notes		JAMA Netw Open	2024	10.1001/jamanetworkopen.2024.48723
Han NY, Shin K, Kim MJ, Park BJ, Sim KC, Han YE, Sung DJ, Choi JW, Yeom SK.	Enhancing Oncological Surveillance Through Large Language Model-Assisted Analysis: A Comparative Study of GPT-4 and Gemini in Evaluating Oncological Issues From Serial Abdominal CT Scan Reports		Acad Radiol	2024	10.1016/j.acra.2024.10.050
Sarangi PK, Lumbani A, Swarup MS, Panda S, Sahoo SS, Hui P, Choudhary A, Mohakud S, Patel RK, Mondal H.	Assessing ChatGPT's Proficiency in Simplifying Radiological Reports for Healthcare ProfessionalsÂ andÂ Patients		Cureus	2023	10.7759/cureus.50881
Wulcan JM, Jacques KL, Lee MA, Kovacs SL, Dausend N, Prince LE, Wulcan J, Marsilio S, Keller SM.	Classification performance and reproducibility of GPT-4 omni for information extraction from veterinary electronic health records		Front Vet Sci	2025	10.3389/fvets.2024.1490030
Sim JZT, Bhanu Prakash KN, Huang WM, Tan CH.	Harnessing artificial intelligence in radiology to augment population health		Front Med Technol	2023	10.3389/fmedt.2023.1281500
Schnapp B, Sehdev M, Schrepel C, Bord S, Pelletier-Bui A, Alvarez A, Dubosh NM, Park YS, Shappell E.	ChatG-PD? Comparing large language model artificial intelligence and faculty rankings of the competitiveness of standardized letters of evaluation		AEM Educ Train	2024	10.1002/aet2.11052
Zhang H, Liang S, Xu T, Li W, Huang D, Dong Y, Li G, Miller JP, Goedegebuure SP, Sardiello M, Cooper J, Buchser W, Dickson P, Fields RC, Cruchaga C, Chen Y, Province M, Payne P, Li F.	BioMedGraphica: An All-in-One Platform for Biomedical Prior Knowledge and Omic Signaling Graph Generation		bioRxiv	2024	10.1101/2024.12.05.627020
Gandy LM, Ivanitskaya LV, Bacon LL, Bizri-Baryak R.	Public Health Discussions on Social Media: Evaluating Automated Sentiment Analysis Methods		JMIR Form Res	2025	10.2196/57395
Xu AY, Piranio VS, Speakman S, Rosen CD, Lu S, Lamprecht C, Medina RE, Corrielus M, Griffin IT, Chatham CE, Abchee NJ, Stribling D, Huynh PB, Harrell H, Shickel B, Brennan M.	A Pilot Study of Medical Student Opinions on Large Language Models		Cureus	2024	10.7759/cureus.71946
Shanker VR, Bruun TUJ, Hie BL, Kim PS.	Inverse folding of protein complexes with a structure-informed language model enables unsupervised antibody evolution		bioRxiv	2023	10.1101/2023.12.19.572475
Schmidt M, Kafai YB, Heinze A, Ghidinelli M.	Unravelling Orthopaedic Surgeons' Perceptions and Adoption of Generative AI Technologies		J CME	2024	10.1080/28338073.2024.2437330
Hussain S, Naseem U, Ali M, AvendaÃ±o Avalos DB, Cardona-Huerta S, Bosques Palomo BA, Tamez-PeÃ±a JG.	TECRR: a benchmark dataset of radiological reports for BI-RADS classification with machine learning, deep learning, and large language model baselines		BMC Med Inform Decis Mak	2024	10.1186/s12911-024-02717-7
Roy K, Gaur M, Soltani M, Rawte V, Kalyan A, Sheth A.	ProKnow: Process knowledge for safety constrained and explainable question generation for mental health diagnostic assistance		Front Big Data	2023	10.3389/fdata.2022.1056728
Carpenter KA, Altman RB.	Using GPT-3 to Build a Lexicon of Drugs of Abuse Synonyms for Social Media Pharmacovigilance		Biomolecules	2023	10.3390/biom13020387
Maroncelli R, Rizzo V, Pasculli M, Cicciarelli F, Macera M, Galati F, Catalano C, Pediconi F.	Probing clarity: AI-generated simplified breast imaging reports for enhanced patient comprehension powered by ChatGPT-4o		Eur Radiol Exp	2024	10.1186/s41747-024-00526-1
Yang S, Xu P.	LLM4THP: a computing tool to identify tumor homing peptides by molecular and sequence representation of large language model based on two-layer ensemble model strategy		Amino Acids	2024	10.1007/s00726-024-03422-5
Salam B, Kravchenko D, Nowak S, Sprinkart AM, Weinhold L, Odenthal A, Mesropyan N, Bischoff LM, Attenberger U, Kuetting DL, Luetkens JA, Isaak A.	Generative Pre-trained Transformer 4 makes cardiovascular magnetic resonance reports easy to understand		J Cardiovasc Magn Reson	2024	10.1016/j.jocmr.2024.101035
Zhong J, Xing Y, Hu Y, Lu J, Yang J, Zhang G, Mao S, Chen H, Yin Q, Cen Q, Jiang R, Chu J, Song Y, Lu M, Ding D, Ge X, Zhang H, Yao W.	The policies on the use of large language models in radiological journals are lacking: a meta-research study		Insights Imaging	2024	10.1186/s13244-024-01769-7
Dinis-Oliveira RJ, Azevedo RMS.	ChatGPT in forensic sciences: a new Pandora's box with advantages and challenges to pay attention		Forensic Sci Res	2023	10.1093/fsr/owad039
Chakraborty C, Pal S, Bhattacharya M, Dash S, Lee SS.	Overview of Chatbots with special emphasis on artificial intelligence-enabled ChatGPT in medical science		Front Artif Intell	2023	10.3389/frai.2023.1237704
Sorrentino C, Canoro V, Russo M, Giordano C, Barone P, Erro R.	Assessing ChatGPT Ability to Answer Frequently Asked Questions About Essential Tremor		Tremor Other Hyperkinet Mov (N Y)	2024	10.5334/tohm.917
Kolla L, Parikh RB.	Uses and limitations of artificial intelligence for oncology		Cancer	2024	10.1002/cncr.35307
Hurtado LF, Marco-Ruiz L, Segarra E, Castro-Bleda MJ, Bustos-Moreno A, Iglesia-VayÃ¡ M, Vallalta-Rueda JF.	Leveraging Transformers-based models and linked data for deep phenotyping in radiology		Comput Methods Programs Biomed	2025	10.1016/j.cmpb.2024.108567
Hsu HY, Hsu KC, Hou SY, Wu CL, Hsieh YW, Cheng YD.	Examining Real-World Medication Consultations and Drug-Herb Interactions: ChatGPT Performance Evaluation		JMIR Med Educ	2023	10.2196/48433
Roman A, Al-Sharif L, Al Gharyani M.	The Expanding Role of ChatGPT (Chat-Generative Pre-Trained Transformer) in Neurosurgery: A Systematic Review of Literature and Conceptual Framework		Cureus	2023	10.7759/cureus.43502
Wang KR, Hecker J, McGeachie MJ.	Quantifying the massive pleiotropy of microRNA: a human microRNA-disease causal association database generated with ChatGPT		bioRxiv	2024	10.1101/2024.07.08.602488
Belge Bilgin G, Bilgin C, Burkett BJ, Orme JJ, Childs DS, Thorpe MP, Halfdanarson TR, Johnson GB, Kendi AT, Sartor O.	Theranostics and artificial intelligence: new frontiers in personalized medicine		Theranostics	2024	10.7150/thno.94788
Redahan M, Kelly BD.	Artificial intelligence and mental capacity legislation: Opening Pandora's modem		Int J Law Psychiatry	2024	10.1016/j.ijlp.2024.101985
Lee JH, Choi E, McDougal R, Lytton WW.	GPT-4 Performance for Neurologic Localization		Neurol Clin Pract	2024	10.1212/CPJ.0000000000200293
Chanmas G, Taveekitworachai P, You X, Thawonmas R, Nukoolkit C, Dajpratham P.	Driving assistant using generative AI pre-generated messages in simulator-based driving assessment: A step towards low-cost simulator-based driving assessment		Heliyon	2024	10.1016/j.heliyon.2024.e35941
Winterstein JT, Abels J, Kuehn A, Carl N, Wies C, Brinker TJ.	AI-generated cancer prevention influencers can target risk groups on social media at low cost		Eur J Cancer	2025	10.1016/j.ejca.2025.115251
Hirosawa T, Kawamura R, Harada Y, Mizuta K, Tokumasu K, Kaji Y, Suzuki T, Shimizu T.	ChatGPT-Generated Differential Diagnosis Lists for Complex Case-Derived Clinical Vignettes: Diagnostic Accuracy Evaluation		JMIR Med Inform	2023	10.2196/48808
Liao W, Liu Z, Dai H, Xu S, Wu Z, Zhang Y, Huang X, Zhu D, Cai H, Li Q, Liu T, Li X.	Differentiating ChatGPT-Generated and Human-Written Medical Texts: Quantitative Study		JMIR Med Educ	2023	10.2196/48904
Ge J, Li M, Delk MB, Lai JC.	A comparison of large language model versus manual chart review for extraction of data elements from the electronic health record		medRxiv	2023	10.1101/2023.08.31.23294924
Yang X, Li T, Wang H, Zhang R, Ni Z, Liu N, Zhai H, Zhao J, Meng F, Zhou Z, Tang S, Wang L, Wang X, Luo H, Ren G, Zhang L, Kang X, Wang J, Bo N, Yang X, Xue W, Zhang X, Chen N, Guo R, Li B, Li Y, Liu Y, Zhang T, Liang S, Lv Y, Nie Y, Fan D, Zhao L, Pan Y.	Multiple large language models versus experienced physicians in diagnosing challenging cases with gastrointestinal symptoms		NPJ Digit Med	2025	10.1038/s41746-025-01486-5
Vueghs C, Shakeri H, Renton T, Van der Cruyssen F.	Development and Evaluation of a GPT4-Based Orofacial Pain Clinical Decision Support System		Diagnostics (Basel)	2024	10.3390/diagnostics14242835
Reed RB, Barnett DJ.	Assessing the Quality of Biomedical Boolean Search Strings Generated by Prompted and Unprompted Models Using ChatGPT: A Pilot Study		Med Ref Serv Q	2024	10.1080/02763869.2024.2440848
Hu M, Alkhairy S, Lee I, Pillich RT, Bachelder R, Ideker T, Pratt D.	Evaluation of large language models for discovery of gene set function		Res Sq	2023	10.21203/rs.3.rs-3270331/v1
Shaib C, Li ML, Joseph S, Marshall IJ, Li JJ, Wallace BC.	Summarizing, Simplifying, and Synthesizing Medical Evidence Using GPT-3 (with Varying Success)		Proc Conf Assoc Comput Linguist Meet	2023	10.18653/v1/2023.acl-short.119
Khromchenko K, Shaikh S, Singh M, Vurture G, Rana RA, Baum JD.	ChatGPT-3.5 Versus Google Bard: Which Large Language Model Responds Best to Commonly Asked Pregnancy Questions?		Cureus	2024	10.7759/cureus.65543
Caufield JH, Hegde H, Emonet V, Harris NL, Joachimiak MP, Matentzoglu N, Kim H, Moxon S, Reese JT, Haendel MA, Robinson PN, Mungall CJ.	Structured Prompt Interrogation and Recursive Extraction of Semantics (SPIRES): a method for populating knowledge bases using zero-shot learning		Bioinformatics	2024	10.1093/bioinformatics/btae104
Kwon JJ, Pan J, Gonzalez G, Hahn WC, Zitnik M.	On knowing a gene: A distributional hypothesis of gene function		Cell Syst	2024	10.1016/j.cels.2024.04.008
Rydzewski NR, Dinakaran D, Zhao SG, Ruppin E, Turkbey B, Citrin DE, Patel KR.	Comparative Evaluation of LLMs in Clinical Oncology		NEJM AI	2024	10.1056/aioa2300151
Franklin G, Stephens R, Piracha M, Tiosano S, Lehouillier F, Koppel R, Elkin PL.	The Sociodemographic Biases in Machine Learning Algorithms: A Biomedical Informatics Perspective		Life (Basel)	2024	10.3390/life14060652
Chen JX, Yu SE, Ding AS, Lee DJ, Welling DB, Carey JP, Gray ST, Creighton FX.	Augmented Reality in Otology/Neurotology: A Scoping Review with Implications for Practice and Education		Laryngoscope	2023	10.1002/lary.30515
Badmaev V.	Interactive Nutrient Process (INP) in a Generative AI of a New Drug-6-Shogaol as a Potential Case		Drug Des Devel Ther	2024	10.2147/DDDT.S438577
Li J, Zong H, Wu E, Wu R, Peng Z, Zhao J, Yang L, Xie H, Shen B.	Exploring the potential of artificial intelligence to enhance the writing of english academic papers by non-native english-speaking medical students - the educational application of ChatGPT		BMC Med Educ	2024	10.1186/s12909-024-05738-y
Guo E, Gupta M, Deng J, Park YJ, Paget M, Naugler C.	Automated Paper Screening for Clinical Reviews Using Large Language Models: Data Analysis Study		J Med Internet Res	2024	10.2196/48996
Lv B, Feng A, Xie C.	Improving Factuality by Contrastive Decoding with Factual and Hallucination Prompts		Sensors (Basel)	2024	10.3390/s24217097
Perlis RH.	Research Letter: Characterizing spin in psychiatric clinical research literature using large language models		medRxiv	2024	10.1101/2024.06.30.24309737
Beilby K, Hammarberg K.	ChatGPT: a reliable fertility decision-making tool?		Hum Reprod	2024	10.1093/humrep/dead272
Oniani D, Hilsman J, Peng Y, Poropatich RK, Pamplin JC, Legault GL, Wang Y.	Adopting and expanding ethical principles for generative artificial intelligence from military to healthcare		NPJ Digit Med	2023	10.1038/s41746-023-00965-x
Currie GM, Hawk KE, Rohren EM.	Generative Artificial Intelligence Biases, Limitations and Risks in Nuclear Medicine: An Argument for Appropriate Use Framework and Recommendations		Semin Nucl Med	2024	10.1053/j.semnuclmed.2024.05.005
Villani V, Nguyen HT, Shanmugarajah K.	Evaluating Quality and Readability of AI-generated Information on Living Kidney Donation		Transplant Direct	2024	10.1097/TXD.0000000000001740
Castonguay A, Lovis C.	Introducing the "AI Language Models in Health Care" Section: Actionable Strategies for Targeted and Wide-Scale Deployment		JMIR Med Inform	2023	10.2196/53785
Shi R, Liu S, Xu X, Ye Z, Yang J, Le Q, Qiu J, Tian L, Wei A, Shan K, Zhao C, Sun X, Zhou X, Hong J.	Benchmarking four large language models' performance of addressing Chinese patients' inquiries about dry eye disease: A two-phase study		Heliyon	2024	10.1016/j.heliyon.2024.e34391
Bienefeld N, Keller E, Grote G.	Human-AI Teaming in Critical Care: A Comparative Analysis of Data Scientists' and Clinicians' Perspectives on AI Augmentation and Automation		J Med Internet Res	2024	10.2196/50130
Leypold T, Lingens LF, Beier JP, Boos AM.	Integrating AI in Lipedema Management: Assessing the Efficacy of GPT-4 as a Consultation Assistant		Life (Basel)	2024	10.3390/life14050646
Williams CYK, Zack T, Miao BY, Sushil M, Wang M, Kornblith AE, Butte AJ.	Use of a Large Language Model to Assess Clinical Acuity of Adults in the Emergency Department		JAMA Netw Open	2024	10.1001/jamanetworkopen.2024.8895
Patel T, Othman AA, SÃ¼mer Ã–, Hellman F, Krawitz P, AndrÃ© E, Ripper ME, Fortney C, Persky S, Hu P, Tekendo-Ngongang C, Hanchard SL, Flaharty KA, Waikel RL, Duong D, Solomon BD.	Approximating facial expression effects on diagnostic accuracy via generative AI in medical genetics		Bioinformatics	2024	10.1093/bioinformatics/btae239
Sharma A, Medapalli T, Alexandrou M, Brilakis E, Prasad A.	Exploring the Role of ChatGPT in Cardiology: A Systematic Review of the Current Literature		Cureus	2024	10.7759/cureus.58936
Van Ostaeyen S, De Langhe L, De Clercq O, Embo M, Schellens T, Valcke M.	Automating the Identification of Feedback Quality Criteria and the CanMEDS Roles in Written Feedback Comments Using Natural Language Processing		Perspect Med Educ	2023	10.5334/pme.1056
Yu P, Fang C, Liu X, Fu W, Ling J, Yan Z, Jiang Y, Cao Z, Wu M, Chen Z, Zhu W, Zhang Y, Abudukeremu A, Wang Y, Liu X, Wang J.	Performance of ChatGPT on the Chinese Postgraduate Examination for Clinical Medicine: Survey Study		JMIR Med Educ	2024	10.2196/48514
Petroff DJ, Nasir AA, Moin KA, Loveless BA, Moshirfar OA, Hoopes PC, Moshirfar M.	Evaluating the Accuracy of Artificial Intelligence (AI)-Generated Illustrations for Laser-Assisted In Situ Keratomileusis (LASIK), Photorefractive Keratectomy (PRK), and Small Incision Lenticule Extraction (SMILE)		Cureus	2024	10.7759/cureus.67747
Dos Santos ML, VictÃ³ria VNG.	Critical evaluation of applications of artificial intelligence based linguistic models in Occupational Health		Rev Bras Med Trab	2024	10.47626/1679-4435-2023-1241
Rodriguez DV, Lawrence K, Gonzalez J, Brandfield-Harvey B, Xu L, Tasneem S, Levine DL, Mann D.	Leveraging Generative AI Tools to Support the Development of Digital Solutions in Health Care Research: Case Study		JMIR Hum Factors	2024	10.2196/52885
Wang J.	Deep Learning in Hematology: From Molecules to Patients		Clin Hematol Int	2024	10.46989/001c.124131
Alsentzer E, Rasmussen MJ, Fontoura R, Cull AL, Beaulieu-Jones B, Gray KJ, Bates DW, Kovacheva VP.	Zero-shot interpretable phenotyping of postpartum hemorrhage using large language models		NPJ Digit Med	2023	10.1038/s41746-023-00957-x
Gray M, Baird A, Sawyer T, James J, DeBroux T, Bartlett M, Krick J, Umoren R.	Increasing Realism and Variety of Virtual Patient Dialogues for Prenatal Counseling Education Through a Novel Application of ChatGPT: Exploratory Observational Study		JMIR Med Educ	2024	10.2196/50705
Liu C, Liu Z, Holmes J, Zhang L, Zhang L, Ding Y, Shu P, Wu Z, Dai H, Li Y, Shen D, Liu N, Li Q, Li X, Zhu D, Liu T, Liu W.	Artificial general intelligence for radiation oncology		Meta Radiol	2023	10.1016/j.metrad.2023.100045
Rao VM, Zhang S, Acosta JN, Adithan S, Rajpurkar P.	ReXErr: Synthesizing Clinically Meaningful Errors in Diagnostic Radiology Reports		Pac Symp Biocomput	2025
Saenz AD; Mass General Brigham AI Governance Committee; Centi A, Ting D, You JG, Landman A, Mishuris RG.	Establishing responsible use of AI guidelines: a comprehensive case study for healthcare institutions		NPJ Digit Med	2024	10.1038/s41746-024-01300-8
Liu Z, Zhang L, Wu Z, Yu X, Cao C, Dai H, Liu N, Liu J, Liu W, Li Q, Shen D, Li X, Zhu D, Liu T.	Surviving ChatGPT in healthcare		Front Radiol	2024	10.3389/fradi.2023.1224682
Zhao Z, Zhang W, Chen X, Song F, Gunasegaram J, Huang W, Shi D, He M, Liu N.	Slit Lamp Report Generation and Question Answering: Development and Validation of a Multimodal Transformer Model with Large Language Model Integration		J Med Internet Res	2024	10.2196/54047
Agarwal M, Goswami A, Sharma P.	Evaluating ChatGPT-3.5 and Claude-2 in Answering and Explaining Conceptual Medical Physiology Multiple-Choice Questions		Cureus	2023	10.7759/cureus.46222
Waisberg E, Ong J, Masalkhi M, Zaman N, Kamran SA, Sarker P, Lee AG, Tavakkoli A.	Generative Pre-Trained Transformers (GPT) and Space Health: A Potential Frontier in Astronaut Health During Exploration Missions		Prehosp Disaster Med	2023	10.1017/S1049023X23005848
Wang X, Ye S, Feng J, Feng K, Yang H, Li H.	Performance of ChatGPT on prehospital acute ischemic stroke and large vessel occlusion (LVO) stroke screening		Digit Health	2024	10.1177/20552076241297127
Blasingame MN, Koonce TY, Williams AM, Giuse DA, Su J, Krump PA, Giuse NB.	Evaluating a Large Language Model's Ability to Answer Clinicians' Requests for Evidence Summaries		medRxiv	2024	10.1101/2024.05.01.24306691
Ding Z, Wei R, Xia J, Mu Y, Wang J, Lin Y.	Exploring the potential of large language model-based chatbots in challenges of ribosome profiling data analysis: a review		Brief Bioinform	2024	10.1093/bib/bbae641
Adilmetova G, Nassyrov R, Meyerbekova A, Karabay A, Varol HA, Chan MY.	Evaluating ChatGPT's Multilingual Performance in Clinical Nutrition Advice Using Synthetic Medical Text: Insights from Central Asia		J Nutr	2024	10.1016/j.tjnut.2024.12.018
Bitterman DS, Gensheimer MF, Jaffray D, Pryma DA, Jiang SB, Morin O, Ginart JB, Upadhaya T, Vallis KA, Buatti JM, Deasy J, Hsiao HT, Chung C, Fuller CD, Greenspan E, Cloyd-Warwick K, Courdy S, Mao A, Barnholtz-Sloan J, Topaloglu U, Hands I, Maurer I, Terry M, Curran WJ, Le QT, Nadaf S, Kibbe W.	Cancer Informatics for Cancer Centers: Sharing Ideas on How to Build an Artificial Intelligence-Ready Informatics Ecosystem for Radiation Oncology		JCO Clin Cancer Inform	2023	10.1200/CCI.23.00136
Li H, Jiang Z, Guan Z, Bao Y, Liu Y, Hu T, Li J, Liu R, Wu L, Cheng D, Ji H, Wang Y, Wang YX, Cheung CY, Zheng Y, Wang J, Li Z, Wu W, Lim CC, Bee YM, Tan HC, Ekinci EI, Klonoff DC, Echouffo-Tcheugui JB, Mathioudakis N, Corsino L, SimÃ³ R, Sabanayagam C, Tan GSW, Cheng CY, Wong TY, Li H, Cai C, Mao L, Lim LL, Tham YC, Sheng B, Jia W.	Large language models for diabetes training: a prospective study		Sci Bull (Beijing)	2025	10.1016/j.scib.2025.01.034
Weissenbacher D, Dutcher L, Boustany M, Cressman L, O'Connor K, Hamilton KW, Gerber J, Grundmeier R, Gonzalez-Hernandez G.	Automated Evaluation of Antibiotic Prescribing Guideline Concordance in Pediatric Sinusitis Clinical Notes		Pac Symp Biocomput	2025
Zeng KG, Dutt T, Witowski J, Kranthi Kiran GV, Yeung F, Kim M, Kim J, Pleasure M, Moczulski C, Lopez LJL, Zhang H, Harbi MA, Shamout FE, Major VJ, Heacock L, Moy L, Schnabel F, Pak LM, Shen Y, Geras KJ.	Improving Information Extraction from Pathology Reports using Named Entity Recognition		Res Sq	2023	10.21203/rs.3.rs-3035772/v1
Schwieger A, Angst K, de Bardeci M, Burrer A, Cathomas F, Ferrea S, GrÃ¤tz F, Knorr M, Kronenberg G, Spiller T, Troi D, Seifritz E, Weber S, Olbrich S.	Large language models can support generation of standardized discharge summaries - A retrospective study utilizing ChatGPT-4 and electronic health records		Int J Med Inform	2024	10.1016/j.ijmedinf.2024.105654
Shavlokhova V, Vollmer A, Zouboulis CC, Vollmer M, Wollborn J, Lang G, KÃ¼bler A, Hartmann S, Stoll C, Roider E, Saravi B.	Finetuning of GLIDE stable diffusion model for AI-based text-conditional image synthesis of dermoscopic images		Front Med (Lausanne)	2023	10.3389/fmed.2023.1231436
Mess SA, Mackey AJ, Yarowsky DE.	Artificial Intelligence Scribe and Large Language Model Technology in Healthcare Documentation: Advantages, Limitations, and Recommendations		Plast Reconstr Surg Glob Open	2025	10.1097/GOX.0000000000006450
Venerito V, Iannone F.	Large language model-driven sentiment analysis for facilitating fibromyalgia diagnosis		RMD Open	2024	10.1136/rmdopen-2024-004367
Yan Y, Wang K, Feng B, Yao J, Jiang T, Jin Z, Zheng Y, Zhou Y, Chen C, Sui L, Chen X, Du Y, Yang J, Pan Q, Zhou L, Wang VY, Liang P, Xu D.	The use of large language models in detecting Chinese ultrasound report errors		NPJ Digit Med	2025	10.1038/s41746-025-01468-7
Wagner BJ, Ettner-Sitter A, Ihlo NA, Behr M, Koelbl S, Brunner SM, Weber F, Rau BM, Schlitt HJ, Brochhausen C, Schoenmehl R, Artinger A, Schott D, Pizon M, Pachmann K, Aung T, Haerteis S, Hackl C.	Patient-derived xenografts from circulating cancer stem cells as a preclinical model for personalized pancreatic cancer research		Sci Rep	2025	10.1038/s41598-025-87054-z
Quiroz JC, Chard T, Sa Z, Ritchie A, Jorm L, Gallego B.	Extract, transform, load framework for the conversion of health databases to OMOP		PLoS One	2022	10.1371/journal.pone.0266911
Hanai A, Ishikawa T, Kawauchi S, Iida Y, Kawakami E.	Generative artificial intelligence and non-pharmacological bias: an experimental study on cancer patient sexual health communications		BMJ Health Care Inform	2024	10.1136/bmjhci-2023-100924
Heo J, Kang Y, Lee S, Jeong DH, Kim KM.	An Accurate Deep Learning-Based System for Automatic Pill Identification: Model Development and Validation		J Med Internet Res	2023	10.2196/41043
Ding L, Fan L, Shen M, Wang Y, Sheng K, Zou Z, An H, Jiang Z.	Evaluating ChatGPT's diagnostic potential for pathology images		Front Med (Lausanne)	2025	10.3389/fmed.2024.1507203
Ishida K, Hanada E.	ChatGPT (GPT-4V) Performance on the Healthcare Information Technologist Examination in Japan		Cureus	2025	10.7759/cureus.76775
Chen X, Xu P, Li Y, Zhang W, Song F, He M, Shi D.	ChatFFA: An ophthalmic chat system for unified vision-language understanding and question answering for fundus fluorescein angiography		iScience	2024	10.1016/j.isci.2024.110021
Kaya K, Gietzen C, Hahnfeldt R, Zoubi M, Emrich T, Halfmann MC, Sieren MM, Elser Y, Krumm P, Brendel JM, Nikolaou K, Haag N, Borggrefe J, KrÃ¼chten RV, MÃ¼ller-Peltzer K, Ehrengut C, Denecke T, Hagendorff A, Goertz L, Gertz RJ, Bunck AC, Maintz D, Persigehl T, Lennartz S, Luetkens JA, Jaiswal A, Iuga AI, Pennig L, Kottlors J.	Generative Pre-trained Transformer 4 analysis of cardiovascular magnetic resonance reports in suspected myocarditis: A multicenter study		J Cardiovasc Magn Reson	2024	10.1016/j.jocmr.2024.101068
Carl N, Nguyen L, HaggenmÃ¼ller S, Joachim Hetz M, Theres Winterstein J, Otto Hartung F, Gruene B, Nikolas Kather J, Holland-Letz T, Stephan Michel M, Wessels F, Josef Brinker T.	Comparing Patient's Confidence in Clinical Capabilities in Urology: Large Language Models Versus Urologists		Eur Urol Open Sci	2024	10.1016/j.euros.2024.10.009
Ratuszniak A, Gos E, Lorens A, Skarzynski PH, Skarzynski H, Jedrzejczak WW.	Performance of ChatGPT in Pediatric Audiology as Rated by Students and Experts		J Clin Med	2025	10.3390/jcm14030875
Osorio P, Jimenez-Perez G, Montalt-Tordera J, Hooge J, Duran-Ballester G, Singh S, Radbruch M, Bach U, Schroeder S, Siudak K, Vienenkoetter J, Lawrenz B, Mohammadi S.	Latent Diffusion Models with Image-Derived Annotations for Enhanced AI-Assisted Cancer Diagnosis in Histopathology		Diagnostics (Basel)	2024	10.3390/diagnostics14131442
Ghorashi N, Ismail A, Ghosh P, Sidawy A, Javan R.	AI-Powered Chatbots in Medical Education: Potential Applications and Implications		Cureus	2023	10.7759/cureus.43271
Kianian R, Sun D, Crowell EL, Tsui E.	The Use of Large Language Models to Generate Education Materials about Uveitis		Ophthalmol Retina	2024	10.1016/j.oret.2023.09.008
Albagieh H, Alzeer ZO, Alasmari ON, Alkadhi AA, Naitah AN, Almasaad KF, Alshahrani TS, Alshahrani KS, Almahmoud MI.	Comparing Artificial Intelligence and Senior Residents in Oral Lesion Diagnosis: A Comparative Study		Cureus	2024	10.7759/cureus.51584
Mejia MR, Arroyave JS, Saturno M, Ndjonko LCM, Zaidat B, Rajjoub R, Ahmed W, Zapolsky I, Cho SK.	Use of ChatGPT for Determining Clinical and Surgical Treatment of Lumbar Disc Herniation With Radiculopathy: A North American Spine Society Guideline Comparison		Neurospine	2024	10.14245/ns.2347052.526
Boesch M, Baty F, Bilz S, Brutsche MH, Rassouli F.	Tracking Real-World Physical Activity in Chronic Obstructive Pulmonary Disease Over One Year: Results from a Monocentric, Prospective, Observational Cohort Study		Int J Chron Obstruct Pulmon Dis	2024	10.2147/COPD.S469984
Lu J, Shen J, Xiong B, Ma W, Staab S, Yang C.	HiPrompt: Few-Shot Biomedical Knowledge Fusion via Hierarchy-Oriented Prompting		Int ACM SIGIR Conf Res Dev Inf Retr	2023	10.1145/3539618.3591997
Sezgin E, Sirrianni J, Linwood SL.	Operationalizing and Implementing Pretrained, Large Artificial Intelligence Linguistic Models in the US Health Care System: Outlook of Generative Pretrained Transformer 3 (GPT-3) as a Service Model		JMIR Med Inform	2022	10.2196/32875
Chambon PJ, Wu C, Steinkamp JM, Adleberg J, Cook TS, Langlotz CP.	Automated deidentification of radiology reports combining transformer and "hide in plain sight" rule-based methods		J Am Med Inform Assoc	2023	10.1093/jamia/ocac219
van Buchem MM, Kant IMJ, King L, Kazmaier J, Steyerberg EW, Bauer MP.	Impact of a Digital Scribe System on Clinical Documentation Time and Quality: Usability Study		JMIR AI	2024	10.2196/60020
Graili P, Farhoudi B.	The intersection of digital health and artificial intelligence: Clearing the cloud of uncertainty		Digit Health	2025	10.1177/20552076251315621
Najafali D, Galbraith LG, Camacho JM, Arnold SH, Alperovich M, King TW, Cohen MS, Morrison SD, Dorafshar AH.	Addressing the Rhino in the Room: ChatGPT Creates "Novel" Patent Ideas for Rhinoplasty		Eplasty	2024
Au LS, Qu L, Nielsen J, Ge Z, Gurrin LC, Mol BW, Wang R.	Using artificial intelligence to semi-automate trustworthiness assessment of randomized controlled trials: a case study		J Clin Epidemiol	2025	10.1016/j.jclinepi.2025.111672
GutiÃ©rrez MaquilÃ³n R, Uhl J, Schrom-Feiertag H, Tscheligi M.	Integrating GPT-Based AI into Virtual Patients to Facilitate Communication Training Among Medical First Responders: Usability Study of Mixed Reality Simulation		JMIR Form Res	2024	10.2196/58623
Matalon J, Spurzem A, Ahsan S, White E, Kothari R, Varma M.	Reader's digest version of scientific writing: comparative evaluation of summarization capacity between large language models and medical students in analyzing scientific writing in sleep medicine		Front Artif Intell	2024	10.3389/frai.2024.1477535
Basaad A, Basurra S, Vakaj E, Eldaly AK, Abdelsamea MM.	A BERT-GNN Approach for Metastatic Breast Cancer Prediction Using Histopathology Reports		Diagnostics (Basel)	2024	10.3390/diagnostics14131365
Ishida M, Gonoi W, Nyunoya K, Abe H, Shirota G, Okimoto N, Fujimoto K, Kurokawa M, Nakai M, Saito K, Ushiku T, Abe O.	Diagnostic Performance of GPT-4o and Claude 3 Opus in Determining Causes of Death From Medical Histories and Postmortem CT Findings		Cureus	2024	10.7759/cureus.67306
Tailor PD, Dalvin LA, Chen JJ, Iezzi R, Olsen TW, Scruggs BA, Barkmeier AJ, Bakri SJ, Ryan EH, Tang PH, Parke DW 3rd, Belin PJ, Sridhar J, Xu D, Kuriyan AE, Yonekawa Y, Starr MR.	A Comparative Study of Responses to Retina Questions from Either Experts, Expert-Edited Large Language Models, or Expert-Edited Large Language Models Alone		Ophthalmol Sci	2024	10.1016/j.xops.2024.100485
Ghanta SN, Al'Aref SJ, Lala-Trinidade A, Nadkarni GN, Ganatra S, Dani SS, Mehta JL.	Applications of ChatGPT in Heart Failure Prevention, Diagnosis, Management, and Research: A Narrative Review		Diagnostics (Basel)	2024	10.3390/diagnostics14212393
Kwok KO, Huynh T, Wei WI, Wong SYS, Riley S, Tang A.	Utilizing large language models in infectious disease transmission modelling for public health preparedness		Comput Struct Biotechnol J	2024	10.1016/j.csbj.2024.08.006
Thirunavukarasu AJ, Hassan R, Mahmood S, Sanghera R, Barzangi K, El Mukashfi M, Shah S.	Trialling a Large Language Model (ChatGPT) in General Practice With the Applied Knowledge Test: Observational Study Demonstrating Opportunities and Limitations in Primary Care		JMIR Med Educ	2023	10.2196/46599
Hersh W, Fultz Hollis K.	Results and implications for generative AI in a large introductory biomedical and health informatics course		NPJ Digit Med	2024	10.1038/s41746-024-01251-0
Liu J, Wang C, Liu S.	Utility of ChatGPT in Clinical Practice		J Med Internet Res	2023	10.2196/48568
Garcia Valencia OA, Thongprayoon C, Jadlowiec CC, Mao SA, Miao J, Cheungpasitporn W.	Enhancing Kidney Transplant Care through the Integration of Chatbot		Healthcare (Basel)	2023	10.3390/healthcare11182518
Bragazzi NL, Garbarino S.	Toward Clinical Generative AI: Conceptual Framework		JMIR AI	2024	10.2196/55957
Contreras I, Hossfeld S, de Boer K, Wiedler JT, Ghidinelli M.	Revolutionising Faculty Development and Continuing Medical Education Through AI-Generated Videos		J CME	2024	10.1080/28338073.2024.2434322
Gilson A, Safranek CW, Huang T, Socrates V, Chi L, Taylor RA, Chartash D.	How Does ChatGPT Perform on the United States Medical Licensing Examination (USMLE)? The Implications of Large Language Models for Medical Education and Knowledge Assessment		JMIR Med Educ	2023	10.2196/45312
Moskatel LS, Zhang N.	The utility of ChatGPT in the assessment of literature on the prevention of migraine: an observational, qualitative study		Front Neurol	2023	10.3389/fneur.2023.1225223
Wong RS, Ming LC, Raja Ali RA.	The Intersection of ChatGPT, Clinical Medicine, and Medical Education		JMIR Med Educ	2023	10.2196/47274
Blease CR, Locher C, Gaab J, HÃ¤gglund M, Mandl KD.	Generative artificial intelligence in primary care: an online survey of UK general practitioners		BMJ Health Care Inform	2024	10.1136/bmjhci-2024-101102
Abdulai AF.	Is Generative AI Increasing the Risk for Technology-Mediated Trauma Among Vulnerable Populations?		Nurs Inq	2025	10.1111/nin.12686
Reese JT, Danis D, Caufield JH, Groza T, Casiraghi E, Valentini G, Mungall CJ, Robinson PN.	On the limitations of large language models in clinical diagnosis		medRxiv	2024	10.1101/2023.07.13.23292613
Dergaa I, Ben Saad H, Glenn JM, Ben Aissa M, Taheri M, Swed S, Guelmami N, Chamari K.	A thorough examination of ChatGPT-3.5 potential applications in medical writing: A preliminary study		Medicine (Baltimore)	2024	10.1097/MD.0000000000039757
Liu S, Wright AP, Patterson BL, Wanderer JP, Turer RW, Nelson SD, McCoy AB, Sittig DF, Wright A.	Assessing the Value of ChatGPT for Clinical Decision Support Optimization		medRxiv	2023	10.1101/2023.02.21.23286254
Lum ZC, Guntupalli L, Saiz AM, Leshikar H, Le HV, Meehan JP, Huish EG.	Can Artificial Intelligence Fool Residency Selection Committees? Analysis of Personal Statements by Real Applicants and Generative AI, a Randomized, Single-Blind Multicenter Study		JB JS Open Access	2024	10.2106/JBJS.OA.24.00028
Kotov A, Idalski Carcone A, Towner E.	Neural Conversational Agent for Weight Loss Counseling: Protocol for an Implementation and Feasibility Study		JMIR Res Protoc	2024	10.2196/60361
Yanagita Y, Yokokawa D, Uchida S, Li Y, Uehara T, Ikusaka M.	Can AI-Generated Clinical Vignettes in Japanese Be Used Medically and Linguistically?		J Gen Intern Med	2024	10.1007/s11606-024-09031-y
Yamamoto A, Koda M, Ogawa H, Miyoshi T, Maeda Y, Otsuka F, Ino H.	Enhancing Medical Interview Skills Through AI-Simulated Patient Interactions: Nonrandomized Controlled Trial		JMIR Med Educ	2024	10.2196/58753
Moin KA, Nasir AA, Petroff DJ, Loveless BA, Moshirfar OA, Hoopes PC, Moshirfar M.	Assessment of Generative Artificial Intelligence (AI) Models in Creating Medical Illustrations for Various Corneal Transplant Procedures		Cureus	2024	10.7759/cureus.67833
Wang J, de Vale JS, Gupta S, Upadhyaya P, Lisboa FA, Schobel SA, Elster EA, Dente CJ, Buchman TG, Kamaleswaran R.	ClotCatcher: a novel natural language model to accurately adjudicate venous thromboembolism from radiology reports		BMC Med Inform Decis Mak	2023	10.1186/s12911-023-02369-z
Leas EC, Ayers JW, Desai N, Dredze M, Hogarth M, Smith DM.	Using Large Language Models to Support Content Analysis: A Case Study of ChatGPT for Adverse Event Detection		J Med Internet Res	2024	10.2196/52499
Sakai D, Maeda T, Ozaki A, Kanda GN, Kurimoto Y, Takahashi M.	Performance of ChatGPT in Board Examinations for Specialists in the Japanese Ophthalmology Society		Cureus	2023	10.7759/cureus.49903
Abdullahi T, Mercurio L, Singh R, Eickhoff C.	Retrieval-Based Diagnostic Decision Support: Mixed Methods Study		JMIR Med Inform	2024	10.2196/50209
Tan D, Liang X.	Multiclass malaria parasite recognition based on transformer models and a generative adversarial network		Sci Rep	2023	10.1038/s41598-023-44297-y
Sallam M, Al-Salahat K, Eid H, Egger J, Puladi B.	Human versus Artificial Intelligence: ChatGPT-4 Outperforming Bing, Bard, ChatGPT-3.5 and Humans in Clinical Chemistry Multiple-Choice Questions		Adv Med Educ Pract	2024	10.2147/AMEP.S479801
Brodsky V, Ullah E, Bychkov A, Song AH, Walk EE, Louis P, Rasool G, Singh RS, Mahmood F, Bui MM, Parwani AV.	Generative Artificial Intelligence in Anatomic Pathology		Arch Pathol Lab Med	2025	10.5858/arpa.2024-0215-RA
Taub-Tabib H, Shamay Y, Shlain M, Pinhasov M, Polak M, Tiktinsky A, Rahamimov S, Bareket D, Eyal B, Kassis M, Goldberg Y, Kaminski Rosenberg T, Vulfsons S, Ben Sasson M.	Identifying symptom etiologies using syntactic patterns and large language models		Sci Rep	2024	10.1038/s41598-024-65645-6
Huang AS, Hirabayashi K, Barna L, Parikh D, Pasquale LR.	Assessment of a Large Language Model's Responses to Questions and Cases About Glaucoma and Retina Management		JAMA Ophthalmol	2024	10.1001/jamaophthalmol.2023.6917
Sidorenko D, Pushkov S, Sakip A, Leung GHD, Lok SWY, Urban A, Zagirova D, Veviorskiy A, Tihonova N, Kalashnikov A, Kozlova E, Naumov V, Pun FW, Aliper A, Ren F, Zhavoronkov A.	Precious2GPT: the combination of multiomics pretrained transformer and conditional diffusion for artificial multi-omics multi-species multi-tissue sample generation		NPJ Aging	2024	10.1038/s41514-024-00163-3
Gao S, Fang A, Huang Y, Giunchiglia V, Noori A, Schwarz JR, Ektefaie Y, Kondic J, Zitnik M.	Empowering biomedical discovery with AI agents		Cell	2024	10.1016/j.cell.2024.09.022
Huespe IA, Echeverri J, Khalid A, Carboni Bisso I, Musso CG, Surani S, Bansal V, Kashyap R.	Clinical Research With Large Language Models Generated Writing-Clinical Research with AI-assisted Writing (CRAW) Study		Crit Care Explor	2023	10.1097/CCE.0000000000000975
Lautrup AD, Hyrup T, Schneider-Kamp A, Dahl M, Lindholt JS, Schneider-Kamp P.	Heart-to-heart with ChatGPT: the impact of patients consulting AI for cardiovascular health advice		Open Heart	2023	10.1136/openhrt-2023-002455
Kefeli J, Tatonetti N.	TCGA-Reports: A machine-readable pathology report resource for benchmarking text-based AI models		Patterns (N Y)	2024	10.1016/j.patter.2024.100933
Lyu D, Wang X, Chen Y, Wang F.	Language model and its interpretability in biomedicine: A scoping review		iScience	2024	10.1016/j.isci.2024.109334
Mori T, Watanabe T, Kosugi S.	Exploring ethical considerations in medical research: Harnessing pre-generated transformers for AI-powered ethics discussions		PLoS One	2025	10.1371/journal.pone.0311148
Chen S, Li Y, Lu S, Van H, Aerts HJWL, Savova GK, Bitterman DS.	Evaluating the ChatGPT family of models for biomedical reasoning and classification		J Am Med Inform Assoc	2024	10.1093/jamia/ocad256
Tiwari A, Kumar A, Jain S, Dhull KS, Sajjanar A, Puthenkandathil R, Paiwal K, Singh R.	Implications of ChatGPT in Public Health Dentistry: A Systematic Review		Cureus	2023	10.7759/cureus.40367
Menezes MCS, Hoffmann AF, Tan ALM, Nalbandyan M, Omenn GS, Mazzotti DR, HernÃ¡ndez-Arango A, Visweswaran S, Venkatesh S, Mandl KD, Bourgeois FT, Lee JWK, Makmur A, Hanauer DA, Semanik MG, Kerivan LT, Hill T, Forero J, Restrepo C, Vigna M, Ceriana P, Abu-El-Rub N, Avillach P, Bellazzi R, Callaci T, GutiÃ©rrez-SacristÃ¡n A, Malovini A, Mathew JP, Morris M, Murthy VL, Buonocore TM, Parimbelli E, Pat…	The potential of Generative Pre-trained Transformer 4 (GPT-4) to analyse medical notes in three different languages: a retrospective model-evaluation study		Lancet Digit Health	2025	10.1016/S2589-7500(24)00246-2
Deng J, Li L, Oosterhof JJ, Malliaras P, Silbernagel KG, Breda SJ, Eygendaal D, Oei EH, Vos RJ.	ChatGPT is a comprehensive education tool for patients with patellar tendinopathy, but it currently lacks accuracy and readability		Musculoskelet Sci Pract	2025	10.1016/j.msksp.2025.103275
Huang SS, Song Q, Beiting KJ, Duggan MC, Hines K, Murff H, Leung V, Powers J, Harvey TS, Malin B, Yin Z.	Fact Check: Assessing the Response of ChatGPT to Alzheimer's Disease Statements with Varying Degrees of Misinformation		medRxiv	2023	10.1101/2023.09.04.23294917
Kefeli J, Tatonetti N.	Benchmark Pathology Report Text Corpus with Cancer Type Classification		medRxiv	2023	10.1101/2023.08.03.23293618
Huang SS, Song Q, Beiting KJ, Duggan MC, Hines K, Murff H, Leung V, Powers J, Harvey TS, Malin B, Yin Z.	Fact Check: Assessing the Response of ChatGPT to Alzheimer's Disease Myths		J Am Med Dir Assoc	2024	10.1016/j.jamda.2024.105178
Nishikawa T, Lee M, Amau M.	New generative methods for single-cell transcriptome data in bulk RNA sequence deconvolution		Sci Rep	2024	10.1038/s41598-024-54798-z
Bicknell BT, Butler D, Whalen S, Ricks J, Dixon CJ, Clark AB, Spaedy O, Skelton A, Edupuganti N, Dzubinski L, Tate H, Dyess G, Lindeman B, Lehmann LS.	Critical Analysis of ChatGPT 4 Omni in USMLE Disciplines, Clinical Clerkships, and Clinical Skills		JMIR Med Educ	2024	10.2196/63430
Kambeitz J, Meyer-Lindenberg A.	Modelling the impact of environmental and social determinants on mental health using generative agents		NPJ Digit Med	2025	10.1038/s41746-024-01422-z
Rossouw L, Ngcobo N, Clouse K, Nattey C, Technau KG, Maskew M.	Augmenting maternal clinical cohort data with administrative laboratory dataset linkages: a validation study		medRxiv	2024	10.1101/2024.06.19.24309149
Kopka M, Napierala H, Privoznik M, Sapunova D, Zhang S, Feufel MA.	The RepVig framework for designing use-case specific representative vignettes and evaluating triage accuracy of laypeople and symptom assessment applications		Sci Rep	2024	10.1038/s41598-024-83844-z
Levine D, Rizvi SA, LÃ©vy S, Pallikkavaliyaveetil N, Zhang D, Chen X, Ghadermarzi S, Wu R, Zheng Z, Vrkic I, Zhong A, Raskin D, Han I, de Oliveira Fonseca AH, Caro JO, Karbasi A, Dhodapkar RM, van Dijk D.	Cell2Sentence: Teaching Large Language Models the Language of Biology		bioRxiv	2024	10.1101/2023.09.11.557287
Kaebnick GE, Magnus DC, Kao A, Hosseini M, Resnik D, DubljeviÄ‡ V, Rentmeester C, Gordijn B, Cherry MJ.	Editors' statement on the responsible use of generative AI technologies in scholarly journal publishing		Med Health Care Philos	2023	10.1007/s11019-023-10176-6
Cheung BHH, Lau GKK, Wong GTC, Lee EYP, Kulkarni D, Seow CS, Wong R, Co MT.	ChatGPT versus human in generating medical graduate exam multiple choice questions-A multinational prospective study (Hong Kong S.A.R., Singapore, Ireland, and the United Kingdom)		PLoS One	2023	10.1371/journal.pone.0290691
Tan DNH, Tham YC, Koh V, Loon SC, Aquino MC, Lun K, Cheng CY, Ngiam KY, Tan M.	Evaluating Chatbot responses to patient questions in the field of glaucoma		Front Med (Lausanne)	2024	10.3389/fmed.2024.1359073
Farrell MJ, Le Guillarme N, Brierley L, Hunter B, Scheepens D, Willoughby A, Yates A, Mideo N.	The changing landscape of text mining: a review of approaches for ecology and evolution		Proc Biol Sci	2024	10.1098/rspb.2024.0423
Sajid M, Razzaq Malik K, Ur Rehman A, Safdar Malik T, Alajmi M, Haider Khan A, Haider A, Hussen S.	Leveraging two-dimensional pre-trained vision transformers for three-dimensional model generation via masked autoencoders		Sci Rep	2025	10.1038/s41598-025-87376-y
Chin WL, Lassmann T.	SampleExplorer: using language models to discover relevant transcriptome data		Bioinformatics	2024	10.1093/bioinformatics/btae759
Hanna JJ, Wakene AD, Lehmann CU, Medford RJ.	Assessing Racial and Ethnic Bias in Text Generation for Healthcare-Related Tasks by ChatGPT(1)		medRxiv	2023	10.1101/2023.08.28.23294730
Sakurada K, Ishikawa T, Oba J, Kuno M, Okano Y, Sakamaki T, Tamura T.	Medical AI and AI for Medical Sciences		JMA J	2025	10.31662/jmaj.2024-0185
Wang ZP, Bhandary P, Wang Y, Moore JH.	Using GPT-4 to write a scientific review article: a pilot evaluation study		BioData Min	2024	10.1186/s13040-024-00371-3
Janumpally R, Nanua S, Ngo A, Youens K.	Generative artificial intelligence in graduate medical education		Front Med (Lausanne)	2025	10.3389/fmed.2024.1525604
Chiang CC, Luo M, Dumkrieger G, Trivedi S, Chen YC, Chao CJ, Schwedt TJ, Sarker A, Banerjee I.	A Large Language Model-Based Generative Natural Language Processing Framework Finetuned on Clinical Notes Accurately Extracts Headache Frequency from Electronic Health Records		medRxiv	2023	10.1101/2023.10.02.23296403
Lawson McLean A.	Artificial Intelligence in Surgical Documentation: A Critical Review of the Role of Large Language Models		Ann Biomed Eng	2023	10.1007/s10439-023-03282-2
Le KDR, Tay SBP, Choy KT, Verjans J, Sasanelli N, Kong JCH.	Applications of natural language processing tools in the surgical journey		Front Surg	2024	10.3389/fsurg.2024.1403540
Almagazzachi A, Mustafa A, Eighaei Sedeh A, Vazquez Gonzalez AE, Polianovskaia A, Abood M, Abdelrahman A, Muyolema Arce V, Acob T, Saleem B.	Generative Artificial Intelligence in Patient Education: ChatGPT Takes on Hypertension Questions		Cureus	2024	10.7759/cureus.53441
RÃ¼ckert J, Bloch L, BrÃ¼ngel R, Idrissi-Yaghir A, SchÃ¤fer H, Schmidt CS, Koitka S, Pelka O, Abacha AB, G Seco de Herrera A, MÃ¼ller H, Horn PA, Nensa F, Friedrich CM.	ROCOv2: Radiology Objects in COntext Version 2, an Updated Multimodal Image Dataset		Sci Data	2024	10.1038/s41597-024-03496-6
Yaneva V, Baldwin P, Jurich DP, Swygert K, Clauser BE.	Examining ChatGPT Performance on USMLE Sample Items and Implications for Assessment		Acad Med	2024	10.1097/ACM.0000000000005549
Khosravi B, Rouzrokh P, Erickson BJ, Garner HW, Wenger DE, Taunton MJ, Wyles CC.	Analyzing Racial Differences in Imaging Joint Replacement Registries Using Generative Artificial Intelligence: Advancing Orthopaedic Data Equity		Arthroplast Today	2024	10.1016/j.artd.2024.101503
Gustafson KA, Rowe C, Gavaza P, Bernknopf A, Nogid A, Hoffman A, Jones E, Showman L, Miller V, Abdel Aziz MH, Brand-Eubanks D, Do DP, Berman S, Chu A, Dave V, Devraj R, Hintze TD, Munir F, Mohamed I, Ogunsanya ME, Prudencio J, Singh D, Southwood R.	Pharmacists' perceptions of artificial intelligence: A national survey		J Am Pharm Assoc (2003)	2025	10.1016/j.japh.2024.102306
Muhr P, Pan Y, Tumescheit C, KÃ¼bler AK, Parmaksiz HK, Chen C, BolaÃ±os Orozco PS, Lienkamp SS, Hastings J.	Evaluating Text-to-Image Generated Photorealistic Images of Human Anatomy		Cureus	2024	10.7759/cureus.74193
Traylor DO, Kern KV, Anderson EE, Henderson R.	Beyond the Screen: The Impact of Generative Artificial Intelligence (AI) on Patient Learning and the Patient-Physician Relationship		Cureus	2025	10.7759/cureus.76825
Preiksaitis C, Rose C.	Opportunities, Challenges, and Future Directions of Generative Artificial Intelligence in Medical Education: Scoping Review		JMIR Med Educ	2023	10.2196/48785
Pothugunta K, Liu X, Susarla A, Padman R.	Assessing inclusion and representativeness on digital platforms for health education: Evidence from YouTube		J Biomed Inform	2024	10.1016/j.jbi.2024.104669
Shin D, Kim H, Lee S, Cho Y, Jung W.	Using Large Language Models to Detect Depression From User-Generated Diary Text Data as a Novel Approach in Digital Mental Health Screening: Instrument Validation Study		J Med Internet Res	2024	10.2196/54617
Patell R, Zwicker JI, Singh R, Mantha S.	Machine learning in cancer-associated thrombosis: hype or hope in untangling the clot		Bleeding Thromb Vasc Biol	2024	10.4081/btvb.2024.123
Cho H, Yoo S, Kim B, Jang S, Sunwoo L, Kim S, Lee D, Kim S, Nam S, Chung JH.	Extracting lung cancer staging descriptors from pathology reports: A generative language model approach		J Biomed Inform	2024	10.1016/j.jbi.2024.104720
Suffoletto B.	Deceptively Simple yet Profoundly Impactful: Text Messaging Interventions to Support Health		J Med Internet Res	2024	10.2196/58726
Nandakumar N, Hsu D, Ahmed R, Venkataraman A.	A DEEP LEARNING FRAMEWORK TO LOCALIZE THE EPILEPTOGENIC ZONE FROM DYNAMIC FUNCTIONAL CONNECTIVITY USING A COMBINED GRAPH CONVOLUTIONAL AND TRANSFORMER NETWORK		Proc IEEE Int Symp Biomed Imaging	2023	10.1109/isbi53787.2023.10230831
Liu X, Duan C, Kim MK, Zhang L, Jee E, Maharjan B, Huang Y, Du D, Jiang X.	Claude 3 Opus and ChatGPT With GPT-4 in Dermoscopic Image Analysis for Melanoma Diagnosis: Comparative Performance Analysis		JMIR Med Inform	2024	10.2196/59273
Roy S, Morrell S, Zhao L, Homayouni R.	Large-scale identification of social and behavioral determinants of health from clinical notes: comparison of Latent Semantic Indexing and Generative Pretrained Transformer (GPT) models		BMC Med Inform Decis Mak	2024	10.1186/s12911-024-02705-x
Somani S, Jain SS, Sarraju A, Sandhu AT, Hernandez-Boussard T, Rodriguez F.	Using large language models to assess public perceptions around glucagon-like peptide-1 receptor agonists on social media		Commun Med (Lond)	2024	10.1038/s43856-024-00566-z
Yang E, Li MD, Raghavan S, Deng F, Lang M, Succi MD, Huang AJ, Kalpathy-Cramer J.	Transformer versus traditional natural language processing: how much data is enough for automated radiology report classification?		Br J Radiol	2023	10.1259/bjr.20220769
Currie G, Hewis J, Ebbs P.	Gender bias in text-to-image generative artificial intelligence depiction of Australian paramedics and first responders		Australas Emerg Care	2024	10.1016/j.auec.2024.11.003
Lee JH, Choi E, Angulo SL, McDougal RA, Lytton WW.	Neurological history both twinned and queried by generative artificial intelligence		Front Med (Lausanne)	2025	10.3389/fmed.2024.1496866
Kim DW, Park JS, Sharma K, Velazquez A, Li L, Ostrominski JW, Tran T, Seitter PerÃ©z RH, Shin JH.	Qualitative evaluation of artificial intelligence-generated weight management diet plans		Front Nutr	2024	10.3389/fnut.2024.1374834
Ä†irkoviÄ‡ A, Katz T.	Exploring the Potential of ChatGPT-4 in Predicting Refractive Surgery Categorizations: Comparative Study		JMIR Form Res	2023	10.2196/51798
Wornow M, Xu Y, Thapa R, Patel B, Steinberg E, Fleming S, Pfeffer MA, Fries J, Shah NH.	The shaky foundations of large language models and foundation models for electronic health records		NPJ Digit Med	2023	10.1038/s41746-023-00879-8
Banerjee S, Dunn P, Conard S, Ali A.	Mental Health Applications of Generative AI and Large Language Modeling in the United States		Int J Environ Res Public Health	2024	10.3390/ijerph21070910
Waikel RL, Othman AA, Patel T, Hanchard SL, Hu P, Tekendo-Ngongang C, Duong D, Solomon BD.	Generative Methods for Pediatric Genetics Education		medRxiv	2023	10.1101/2023.08.01.23293506
Lin S, Pandit S, Tritsch T, Levy A, Shoja MM.	What Goes In, Must Come Out: Generative Artificial Intelligence Does Not Present Algorithmic Bias Across Race and Gender in Medical Residency Specialties		Cureus	2024	10.7759/cureus.54448
Small WR, Malhotra K, Major VJ, Wiesenfeld B, Lewis M, Grover H, Tang H, Banerjee A, Jabbour MJ, Aphinyanaphongs Y, Testa P, Austrian JS.	The First Generative AI Prompt-A-Thon in Healthcare: A Novel Approach to Workforce Engagement with a Private Instance of ChatGPT		PLOS Digit Health	2024	10.1371/journal.pdig.0000394
Dossantos J, An J, Javan R.	Eyes on AI: ChatGPT's Transformative Potential Impact on Ophthalmology		Cureus	2023	10.7759/cureus.40765
Gill GS, Tsai J, Moxam J, Sanghvi HA, Gupta S.	Comparison of Gemini Advanced and ChatGPT 4.0's Performances on the Ophthalmology Resident Ophthalmic Knowledge Assessment Program (OKAP) Examination Review Question Banks		Cureus	2024	10.7759/cureus.69612
Zaidat B, Shrestha N, Rosenberg AM, Ahmed W, Rajjoub R, Hoang T, Mejia MR, Duey AH, Tang JE, Kim JS, Cho SK.	Performance of a Large Language Model in the Generation of Clinical Guidelines for Antibiotic Prophylaxis in Spine Surgery		Neurospine	2024	10.14245/ns.2347310.655
ChatGPT Generative Pre-trained Transformer; Zhavoronkov A.	Rapamycin in the context of Pascal's Wager: generative pre-trained transformer perspective		Oncoscience	2022	10.18632/oncoscience.571
Arora A, Arora A.	Generative adversarial networks and synthetic patient data: current challenges and future perspectives		Future Healthc J	2022	10.7861/fhj.2022-0013
Bergomi L, Buonocore TM, Antonazzo P, Alberghi L, Bellazzi R, Preda L, Bortolotto C, Parimbelli E.	Reshaping free-text radiology notes into structured reports with generative question answering transformers		Artif Intell Med	2024	10.1016/j.artmed.2024.102924
Padash S, Mickley JP, Vera Garcia DV, Nugen F, Khosravi B, Erickson BJ, Wyles CC, Taunton MJ.	An Overview of Machine Learning in Orthopedic Surgery: An Educational Paper		J Arthroplasty	2023	10.1016/j.arth.2023.08.043
Jamieson M, Putman A, Bryan M, Hansen B, Klassen PE, Li N, McQuaid B, Rudoler D.	Stratified Care in Cognitive Behavioural Therapy: A Comparative Evaluation of Predictive Modelling Approaches for Individualized Treatment: La stratification des soins pour l'orientation vers une thÃ©rapie cognitivo-comportementale: une Ã©valuation comparative des approches de modÃ©lisation prÃ©dictive pour un traitement individualisÃ©		Can J Psychiatry	2024	10.1177/07067437241295635
Zhao K, Farrell K, Mashiku M, Abay D, Tang K, Oberste MS, Burns CC.	A search-based geographic metadata curation pipeline to refine sequencing institution information and support public health		Front Public Health	2023	10.3389/fpubh.2023.1254976
Skalidis I, Cagnina A, Luangphiphat W, Mahendiran T, Muller O, Abbe E, Fournier S.	ChatGPT takes on the European Exam in Core Cardiology: an artificial intelligence success story?		Eur Heart J Digit Health	2023	10.1093/ehjdh/ztad029
Hirano Y, Hanaoka S, Nakao T, Miki S, Kikuchi T, Nakamura Y, Nomura Y, Yoshikawa T, Abe O.	GPT-4 Turbo with Vision fails to outperform text-only GPT-4 Turbo in the Japan Diagnostic Radiology Board Examination		Jpn J Radiol	2024	10.1007/s11604-024-01561-z
Evteev S, Ivanenkov Y, Semenov I, Malkov M, Mazaleva O, Bodunov A, Bezrukov D, Sidorenko D, Terentiev V, Malyshev A, Zagribelnyy B, Korzhenevskaya A, Aliper A, Zhavoronkov A.	Quantum-assisted fragment-based automated structure generator (QFASG) for small molecule design: an in vitro study		Front Chem	2024	10.3389/fchem.2024.1382512
Leypold T, SchÃ¤fer B, Boos AM, Beier JP.	Artificial Intelligence-Powered Hand Surgery Consultation: GPT-4 as an Assistant in a Hand Surgery Outpatient Clinic		J Hand Surg Am	2024	10.1016/j.jhsa.2024.06.002
Marey A, Saad AM, Killeen BD, Gomez C, Tregubova M, Unberath M, Umair M.	Generative Artificial Intelligence: Enhancing Patient Education in Cardiovascular Imaging		BJR Open	2024	10.1093/bjro/tzae018
Gao CA, Howard FM, Markov NS, Dyer EC, Ramesh S, Luo Y, Pearson AT.	Comparing scientific abstracts generated by ChatGPT to real abstracts with detectors and blinded human reviewers		NPJ Digit Med	2023	10.1038/s41746-023-00819-6
Mershon JP, Posid T, Salari K, Matulewicz RS, Singer EA, Dason S.	Integrating artificial intelligence in renal cell carcinoma: evaluating ChatGPT's performance in educating patients and trainees		Transl Cancer Res	2024	10.21037/tcr-23-2234
Chen X, Zhou W, Hoda R, Li A, Bain C, Poon P.	Exploring the opportunities of large language models for summarizing palliative care consultations: A pilot comparative study		Digit Health	2024	10.1177/20552076241293932
Awasthi A, Le N, Deng Z, Agrawal R, Wu CC, Van Nguyen H.	Bridging human and machine intelligence: Reverse-engineering radiologist intentions for clinical trust and adoption		Comput Struct Biotechnol J	2024	10.1016/j.csbj.2024.11.012
Tung JYM, Gill SR, Sng GGR, Lim DYZ, Ke Y, Tan TF, Jin L, Elangovan K, Ong JCL, Abdullah HR, Ting DSW, Chong TW.	Comparison of the Quality of Discharge Letters Written by Large Language Models and Junior Clinicians: Single-Blinded Study		J Med Internet Res	2024	10.2196/57721
Nehme M, Schneider F, Amruthalingam E, Schnarrenberger E, Tremeaud R, Guessous I.	Chatbots in medicine: certification process and applied use case		Swiss Med Wkly	2024	10.57187/s.3954
Liu S, Wang A, Xiu X, Zhong M, Wu S.	Evaluating Medical Entity Recognition in Health Care: Entity Model Quantitative Study		JMIR Med Inform	2024	10.2196/59782
Xie Y, Zhai Y, Lu G.	Evolution of artificial intelligence in healthcare: a 30-year bibliometric study		Front Med (Lausanne)	2025	10.3389/fmed.2024.1505692
Tanaka Y, Nakata T, Aiga K, Etani T, Muramatsu R, Katagiri S, Kawai H, Higashino F, Enomoto M, Noda M, Kometani M, Takamura M, Yoneda T, Kakizaki H, Nomura A.	Performance of Generative Pretrained Transformer on the National Medical Licensing Examination in Japan		PLOS Digit Health	2024	10.1371/journal.pdig.0000433
Stadler M, Horrer A, Fischer MR.	Crafting medical MCQs with generative AI: A how-to guide on leveraging ChatGPT		GMS J Med Educ	2024	10.3205/zma001675
Rouhizadeh H, Nikishina I, Yazdani A, Bornet A, Zhang B, Ehrsam J, Gaudet-Blavignac C, Naderi N, Teodoro D.	A Dataset for Evaluating Contextualized Representation of Biomedical Concepts in Language Models		Sci Data	2024	10.1038/s41597-024-03317-w
Si Y, Zou J, Gao Y, Chuai G, Liu Q, Chen L.	Foundation models in molecular biology		Biophys Rep	2024	10.52601/bpr.2024.240006
Saenz AD, Harned Z, Banerjee O, AbrÃ moff MD, Rajpurkar P.	Autonomous AI systems in the face of liability, regulations and costs		NPJ Digit Med	2023	10.1038/s41746-023-00929-1
Ikezogwo WO, Seyfioglu MS, Ghezloo F, Geva D, Mohammed FS, Anand PK, Krishna R, Shapiro LG.	Quilt-1M: One Million Image-Text Pairs for Histopathology		Adv Neural Inf Process Syst	2023
Wang P, Zhang Q, Zhang W, Sun J.	The application of ChatGPT in nursing: a bibliometric and visualized analysis		Front Med (Lausanne)	2024	10.3389/fmed.2024.1521712
Griewing S, Lechner F, Gremke N, Lukac S, Janni W, Wallwiener M, Wagner U, Hirsch M, Kuhn S.	Proof-of-concept study of a small language model chatbot for breast cancer decision support - a transparent, source-controlled, explainable and data-secure approach		J Cancer Res Clin Oncol	2024	10.1007/s00432-024-05964-3
Burke HB, Hoang A, Lopreiato JO, King H, Hemmer P, Montgomery M, Gagarin V.	Assessing the Ability of a Large Language Model to Score Free-Text Medical Student Clinical Notes: Quantitative Study		JMIR Med Educ	2024	10.2196/56342
Palmisani F, Segelcke D, Vollert J.	Navigating the light and shadow of scientific publishing faced with machine learning and generative AI		Eur J Pain	2025	10.1002/ejp.4736
Klang E, Sourosh A, Nadkarni GN, Sharif K, Lahat A.	Evaluating the role of ChatGPT in gastroenterology: a comprehensive systematic review of applications, benefits, and limitations		Therap Adv Gastroenterol	2023	10.1177/17562848231218618
Devaraj A, Wallace BC, Marshall IJ, Li JJ.	Paragraph-level Simplification of Medical Texts		Proc Conf	2021	10.18653/v1/2021.naacl-main.395
Knopp MI, Warm EJ, Weber D, Kelleher M, Kinnear B, Schumacher DJ, Santen SA, MendonÃ§a E, Turner L.	AI-Enabled Medical Education: Threads of Change, Promising Futures, and Risky Realities Across Four Potential Future Worlds		JMIR Med Educ	2023	10.2196/50373
Kather JN, Ghaffari Laleh N, Foersch S, Truhn D.	Medical domain knowledge in domain-agnostic generative AI		NPJ Digit Med	2022	10.1038/s41746-022-00634-5
Rezaii N, Hochberg D, Quimby M, Wong B, Brickhouse M, Touroutoglou A, Dickerson BC, Wolff P.	Artificial intelligence classifies primary progressive aphasia from connected speech		Brain	2024	10.1093/brain/awae196
Shashikumar SP, Nemati S.	A Prospective Comparison of Large Language Models for Early Prediction of Sepsis		Pac Symp Biocomput	2025
Lyu Q, Tan J, Zapadka ME, Ponnatapura J, Niu C, Myers KJ, Wang G, Whitlow CT.	Translating radiology reports into plain language using ChatGPT and GPT-4 with prompt learning: results, limitations, and potential		Vis Comput Ind Biomed Art	2023	10.1186/s42492-023-00136-5
Ming S, Yao X, Guo X, Guo Q, Xie K, Chen D, Lei B.	Performance of ChatGPT in Ophthalmic Registration and Clinical Diagnosis: Cross-Sectional Study		J Med Internet Res	2024	10.2196/60226
Shimizu Y, Ohta M, Ishida S, Terayama K, Osawa M, Honma T, Ikeda K.	AI-driven molecular generation of not-patented pharmaceutical compounds using world open patent data		J Cheminform	2023	10.1186/s13321-023-00791-z
Saha K, Yousuf A, Boyd RL, Pennebaker JW, De Choudhury M.	Social Media Discussions Predict Mental Health Consultations on College Campuses		Sci Rep	2022	10.1038/s41598-021-03423-4
Lee CC, Lee S, Song MH, Kim JY, Lee S.	Bidirectional Long Short-Term Memory-Based Detection of Adverse Drug Reaction Posts Using Korean Social Networking Services Data: Deep Learning Approaches		JMIR Med Inform	2024	10.2196/45289
Rajendran P, Yang Y, Niedermayr TR, Gensheimer M, Beadle B, Le QT, Xing L, Dai X.	Large Language Model-Augmented Auto-Delineation of Treatment Target Volume in Radiation Therapy		ArXiv	2024
Kasapovic A, Ali T, Babasiz M, Bojko J, Gathen M, Kaczmarczyk R, Roos J.	Does the Information Quality of ChatGPT Meet the Requirements of Orthopedics and Trauma Surgery?		Cureus	2024	10.7759/cureus.60318
Giavina Bianchi M, D'adario A, Giavina Bianchi P, Machado BS; IChat Group.	Three versions of an atopic dermatitis case report written by humans, artificial intelligence, or both: Identification of authorship and preferences		J Allergy Clin Immunol Glob	2024	10.1016/j.jacig.2024.100373
Wong ZSY, Waters N, Liu J, Ushiro S.	A large dataset of annotated incident reports on medication errors		Sci Data	2024	10.1038/s41597-024-03036-2
Gencer A.	Readability analysis of ChatGPT's responses on lung cancer		Sci Rep	2024	10.1038/s41598-024-67293-2
Bicknell BT, Butler D, Whalen S, Ricks J, Dixon CJ, Clark AB, Spaedy O, Skelton A, Edupuganti N, Dzubinski L, Tate H, Dyess G, Lindeman B, Lehmann LS.	ChatGPT-4 Omni Performance in USMLE Disciplines and Clinical Skills: Comparative Analysis		JMIR Med Educ	2024	10.2196/63430
Rashidi HH, Fennell BD, Albahra S, Hu B, Gorbett T.	The ChatGPT conundrum: Human-generated scientific manuscripts misidentified as AI creations by AI text detection tool		J Pathol Inform	2023	10.1016/j.jpi.2023.100342
Spina AC, Fereydouni P, Tang JN, Andalib S, Picton BG, Fox AR.	Tailoring glaucoma education using large language models: Addressing health disparities in patient comprehension		Medicine (Baltimore)	2025	10.1097/MD.0000000000041059
Shaheen A, Afflitto GG, Swaminathan SS.	ChatGPT-Assisted Classification of Postoperative Bleeding Following Microinvasive Glaucoma Surgery Using Electronic Health Record Data		Ophthalmol Sci	2024	10.1016/j.xops.2024.100602
Hamed AA, Zachara-Szymanska M, Wu X.	Safeguarding authenticity for mitigating the harms of generative AI: Issues, research agenda, and policies for detection, fact-checking, and ethical AI		iScience	2024	10.1016/j.isci.2024.108782
Schopow N, Osterhoff G, Baur D.	Applications of the Natural Language Processing Tool ChatGPT in Clinical Practice: Comparative Study and Augmented Systematic Review		JMIR Med Inform	2023	10.2196/48933
Solomon BD, Khatri P.	Clustering of clinical symptoms using large language models reveals low diagnostic specificity of proposed alternatives to consensus mast cell activation syndrome criteria		J Allergy Clin Immunol	2025	10.1016/j.jaci.2024.09.006
Meyer A, Riese J, Streichert T.	Comparison of the Performance of GPT-3.5 and GPT-4 With That of Medical Students on the Written German Medical Licensing Examination: Observational Study		JMIR Med Educ	2024	10.2196/50965
Kung TH, Cheatham M, Medenilla A, Sillos C, De Leon L, ElepaÃ±o C, Madriaga M, Aggabao R, Diaz-Candido G, Maningo J, Tseng V.	Performance of ChatGPT on USMLE: Potential for AI-assisted medical education using large language models		PLOS Digit Health	2023	10.1371/journal.pdig.0000198
Syed S, Ahmed R, Iqbal A, Ahmad N, Alshara MA.	MediScan: A Framework of U-Health and Prognostic AI Assessment on Medical Imaging		J Imaging	2024	10.3390/jimaging10120322
Huemann Z, Lee C, Hu J, Cho SY, Bradshaw TJ.	Domain-adapted Large Language Models for Classifying Nuclear Medicine Reports		Radiol Artif Intell	2023	10.1148/ryai.220281
Langford BJ, Branch-Elliman W, Nori P, Marra AR, Bearman G.	Confronting the Disruption of the Infectious Diseases Workforce by Artificial Intelligence: What This Means for Us and What We Can Do About It		Open Forum Infect Dis	2024	10.1093/ofid/ofae053
Zhao J, Wang X, Zhu J, Chukwudi C, Finebaum A, Zhang J, Yang S, He S, Saeidi N.	PhaseFIT: live-organoid phase-fluorescent image transformation via generative AI		Light Sci Appl	2023	10.1038/s41377-023-01296-y
Gandomi A, Wu P, Clement DR, Xing J, Aviv R, Federbush M, Yuan Z, Jing Y, Wei G, Hajizadeh N.	ARDSFlag: an NLP/machine learning algorithm to visualize and detect high-probability ARDS admissions independent of provider recognition and billing codes		BMC Med Inform Decis Mak	2024	10.1186/s12911-024-02573-5
Stanceski K, Zhong S, Zhang X, Khadra S, Tracy M, Koria L, Lo S, Naganathan V, Kim J, Dunn AG, Ayre J.	The quality and safety of using generative AI to produce patient-centred discharge instructions		NPJ Digit Med	2024	10.1038/s41746-024-01336-w
Kumar D, Mehta MA, Kotecha K, Kulkarni A.	Computer-aided cholelithiasis diagnosis using explainable convolutional neural network		Sci Rep	2025	10.1038/s41598-025-85798-2
Kaebnick GE, Magnus DC, Kao A, Hosseini M, Resnik D, DubljeviÄ‡ V, Rentmeester C, Gordijn B, Cherry MJ.	Editors' Statement on the Responsible Use of Generative AI Technologies in Scholarly Journal Publishing		AJOB Neurosci	2023	10.1080/21507740.2023.2257181
Zhang J, Wibert M, Zhou H, Peng X, Chen Q, Keloth VK, Hu Y, Zhang R, Xu H, Raja K.	A Study of Biomedical Relation Extraction Using GPT Models		AMIA Jt Summits Transl Sci Proc	2024
Chattopadhyay T, Ozarkar SS, Jagad C, Joshy NA, Buwa K, Thomopoulos SI, VillalÃ³n-Reina JE, Thompson PM.	Evaluating Synthetic Diffusion MRI Maps created with Diffusion Denoising Probabilistic Models		bioRxiv	2024	10.1101/2024.11.06.621173
Templin T, Perez MW, Sylvia S, Leek J, Sinnott-Armstrong N.	Addressing 6 challenges in generative AI for digital health: A scoping review		PLOS Digit Health	2024	10.1371/journal.pdig.0000503
Chu CP.	ChatGPT in veterinary medicine: a practical guidance of generative artificial intelligence in clinics, education, and research		Front Vet Sci	2024	10.3389/fvets.2024.1395934
Angel MC, Rinehart JB, Canneson MP, Baldi P.	Clinical Knowledge and Reasoning Abilities of AI Large Language Models in Anesthesiology: A Comparative Study on the ABA Exam		medRxiv	2023	10.1101/2023.05.10.23289805
Karimzadeh M, Momen-Roknabadi A, Cavazos TB, Fang Y, Chen NC, Multhaup M, Yen J, Ku J, Wang J, Zhao X, Murzynowski P, Wang K, Hanna R, Huang A, Corti D, Nguyen D, Lam T, Kilinc S, Arensdorf P, Chau KH, Hartwig A, Fish L, Li H, Behsaz B, Elemento O, Zou J, Hormozdiari F, Alipanahi B, Goodarzi H.	Deep generative AI models analyzing circulating orphan non-coding RNAs enable detection of early-stage lung cancer		Nat Commun	2024	10.1038/s41467-024-53851-9
Yang S, Yang X, Lyu T, Huang JL, Chen A, He X, Braithwaite D, Mehta HJ, Wu Y, Guo Y, Bian J.	Extracting Pulmonary Nodules and Nodule Characteristics from Radiology Reports of Lung Cancer Screening Patients Using Transformer Models		J Healthc Inform Res	2024	10.1007/s41666-024-00166-5
Bhattarai K, Oh IY, Sierra JM, Tang J, Payne PRO, Abrams Z, Lai AM.	Leveraging GPT-4 for identifying cancer phenotypes in electronic health records: a performance comparison between GPT-4, GPT-3.5-turbo, Flan-T5, Llama-3-8B, and spaCy's rule-based and machine learning-based methods		JAMIA Open	2024	10.1093/jamiaopen/ooae060
Mesko B.	The ChatGPT (Generative Artificial Intelligence) Revolution Has Made Artificial Intelligence Approachable for Medical Professionals		J Med Internet Res	2023	10.2196/48392
Ukashi O, Amiot A, Laharie D, MenchÃ©n L, GutiÃ©rrez A, Fernandes S, Pessarelli T, Correia F, Gonzalez-MuÃ±oza C, LÃ³pez-Cardona J, Calabrese G, Ferreiro-Iglesias R, Tamir-Degabli N, Dussias NK, Mousa A, Oliveira R, Richard N, Veisman I, Sharif K, Ben-Horin S, Soutullo-CastiÃ±eiras C, Dragoni G, Rotulo S, Favale A, CalmÃ©jane L, Bazin T, Elosua A, Lopes S, Felice C, Mauriz V, Rodrigues IC, Jougon…	Inter-Rater Disagreements in Applying the Montreal Classification for Crohn's Disease: The Five-Nations Survey Study		United European Gastroenterol J	2025	10.1002/ueg2.12757
Moon HH, Jeong J, Park JE, Kim N, Choi C, Kim YH, Song SW, Hong CK, Kim JH, Kim HS.	Generative AI in glioma: Ensuring diversity in training image phenotypes to improve diagnostic performance for IDH mutation prediction		Neuro Oncol	2024	10.1093/neuonc/noae012
Gravina AG, Pellegrino R, Cipullo M, Palladino G, Imperio G, Ventura A, Auletta S, Ciamarra P, Federico A.	May ChatGPT be a tool producing medical information for common inflammatory bowel disease patients' questions? An evidence-controlled analysis		World J Gastroenterol	2024	10.3748/wjg.v30.i1.17
DaSilva LF, Senan S, Patel ZM, Janardhan Reddy A, Gabbita S, Nussbaum Z, Valdez CÃ³rdova CM, Wenteler A, Weber N, Tunjic TM, Ahmad Khan T, Li Z, Smith C, Bejan M, Karmel Louis L, Cornejo P, Connell W, Wong ES, Meuleman W, Pinello L.	DNA-Diffusion: Leveraging Generative Models for Controlling Chromatin Accessibility and Gene Expression via Synthetic Regulatory Elements		bioRxiv	2024	10.1101/2024.02.01.578352
Diaz Ochoa JG, Mustafa FE, Weil F, Wang Y, Kama K, Knott M.	The aluminum standard: using generative Artificial Intelligence tools to synthesize and annotate non-structured patient data		BMC Med Inform Decis Mak	2024	10.1186/s12911-024-02825-4
Li M, Zhou H, Yang H, Zhang R.	RT: a Retrieving and Chain-of-Thought framework for few-shot medical named entity recognition		J Am Med Inform Assoc	2024	10.1093/jamia/ocae095
FijaÄko N, Creber RM, Abella BS, Kocbek P, MetliÄar Å , Greif R, Å tiglic G.	Using generative artificial intelligence in bibliometric analysis: 10 years of research trends from the European Resuscitation Congresses		Resusc Plus	2024	10.1016/j.resplu.2024.100584
Zhang Z, Fang M, Wu R, Zong H, Huang H, Tong Y, Xie Y, Cheng S, Wei Z, Crabbe MJC, Zhang X, Wang Y.	Large-Scale Biomedical Relation Extraction Across Diverse Relation Types: Model Development and Usability Study on COVID-19		J Med Internet Res	2023	10.2196/48115
Patel D, Raut G, Zimlichman E, Cheetirala SN, Nadkarni GN, Glicksberg BS, Apakama DU, Bell EJ, Freeman R, Timsina P, Klang E.	Evaluating prompt engineering on GPT-3.5's performance in USMLE-style medical calculations and clinical scenarios generated by GPT-4		Sci Rep	2024	10.1038/s41598-024-66933-x
Gummadi R, Dasari N, Kumar DS, Pindiprolu SKSS.	Evaluating the Accuracy of Large Language Model (ChatGPT) in Providing Information on Metastatic Breast Cancer		Adv Pharm Bull	2024	10.34172/apb.2024.060
Ventura CAI, Denton EE, David JA.	Artificial Intelligence in Emergency Trauma Care: A Preliminary Scoping Review		Med Devices (Auckl)	2024	10.2147/MDER.S467146
Sallam M.	Bibliometric top ten healthcare-related ChatGPT publications in the first ChatGPT anniversary		Narra J	2024	10.52225/narra.v4i2.917
Hacking S.	ChatGPT and Medicine: Together We Embrace the AI Renaissance		JMIR Bioinform Biotechnol	2024	10.2196/52700
Asman O, Torous J, Tal A.	Responsible Design, Integration, and Use of Generative AI in Mental Health		JMIR Ment Health	2025	10.2196/70439
Grouin C, Grabar N; Section Editors for the IMIA Yearbook Section on Natural Language Processing.	Year 2022 in Medical Natural Language Processing: Availability of Language Models as a Step in the Democratization of NLP in the Biomedical Area		Yearb Med Inform	2023	10.1055/s-0043-1768752
Danchin A.	Artificial intelligence-based prediction of pathogen emergence and evolution in the world of synthetic biology		Microb Biotechnol	2024	10.1111/1751-7915.70014
Lower K, Seth I, Lim B, Seth N.	ChatGPT-4: Transforming Medical Education and Addressing Clinical Exposure Challenges in the Post-pandemic Era		Indian J Orthop	2023	10.1007/s43465-023-00967-7
Chen A, Paredes D, Yu Z, Lou X, Brunson R, Thomas JN, Martinez KA, Lucero RJ, Magoc T, Solberg LM, Snigurska UA, Ser SE, Prosperi M, Bian J, Bjarnadottir RI, Wu Y.	Identifying Symptoms of Delirium from Clinical Narratives Using Natural Language Processing		Proc (IEEE Int Conf Healthc Inform)	2024	10.1109/ichi61247.2024.00046
Younis HA, Eisa TAE, Nasser M, Sahib TM, Noor AA, Alyasiri OM, Salisu S, Hayder IM, Younis HA.	A Systematic Review and Meta-Analysis of Artificial Intelligence Tools in Medicine and Healthcare: Applications, Considerations, Limitations, Motivation and Challenges		Diagnostics (Basel)	2024	10.3390/diagnostics14010109
Illimoottil M, Ginat D.	Recent Advances in Deep Learning and Medical Imaging for Head and Neck Cancer Treatment: MRI, CT, and PET Scans		Cancers (Basel)	2023	10.3390/cancers15133267
Xian X, Chang A, Xiang YT, Liu MT.	Debate and Dilemmas Regarding Generative AI in Mental Health Care: Scoping Review		Interact J Med Res	2024	10.2196/53672
Ren Z, Zhang Y, Wang S.	Large Foundation Model for Cancer Segmentation		Technol Cancer Res Treat	2024	10.1177/15330338241266205
Giarnieri E, Scardapane S.	Towards Artificial Intelligence Applications in Next Generation Cytopathology		Biomedicines	2023	10.3390/biomedicines11082225
Roberts RH, Ali SR, Hutchings HA, Dobbs TD, Whitaker IS.	Comparative study of ChatGPT and human evaluators on the assessment of medical literature according to recognised reporting standards		BMJ Health Care Inform	2023	10.1136/bmjhci-2023-100830
Newton L, Dimopoulos-Bick TL.	Assessing early feasibility of a novel innovation to increase consumer partnership capability within an Australian health innovation organisation using a mixed-method approach		BMJ Open	2024	10.1136/bmjopen-2023-080495
Leung TI, de Azevedo Cardoso T, Mavragani A, Eysenbach G.	Best Practices for Using AI Tools as an Author, Peer Reviewer, or Editor		J Med Internet Res	2023	10.2196/51584
Luo Y, Miao Y, Zhao Y, Li J, Chen Y, Yue Y, Wu Y.	Comparing the Accuracy of Two Generated Large Language Models in Identifying Health-Related Rumors or Misconceptions and the Applicability in Health Science Popularization: Proof-of-Concept Study		JMIR Form Res	2024	10.2196/63188
Windisch P, DennstÃ¤dt F, Koechli C, FÃ¶rster R, SchrÃ¶der C, Aebersold DM, Zwahlen DR.	Predicting the sample size of randomized controlled trials using natural language processing		JAMIA Open	2024	10.1093/jamiaopen/ooae116
Goh R, Cook B, Stretton B, Booth AE, Satheakeerthy S, Howson S, Kovoor J, Gupta A, Tan S, Kimberly WT, Moey A, Vallat W, Maddison J, Marks J, Gluck S, Gilbert T, Jannes J, Kleinig T, Bacchi S.	Large language models can effectively extract stroke and reperfusion audit data from medical free-text discharge summaries		J Clin Neurosci	2024	10.1016/j.jocn.2024.110847
Poolkerd W, Swatasuk B, Saengpitak M, Muangsawat S, Klankeo P, Thotsaporn K, Ampornaramveth RS.	Metataxonomics study of dental bioaerosols affected by waterline disinfection		BMC Oral Health	2024	10.1186/s12903-024-05304-4
Pressman SM, Borna S, Gomez-Cabello CA, Haider SA, Forte AJ.	AI in Hand Surgery: Assessing Large Language Models in the Classification and Management of Hand Injuries		J Clin Med	2024	10.3390/jcm13102832
HÃ¶lzing CR, Rumpf S, Huber S, PapenfuÃŸ N, Meybohm P, Happel O.	The Potential of Using Generative AI/NLP to Identify and Analyse Critical Incidents in a Critical Incident Reporting System (CIRS): A Feasibility Case-Control Study		Healthcare (Basel)	2024	10.3390/healthcare12191964
Sallam M, Al-Mahzoum K, Almutawaa RA, Alhashash JA, Dashti RA, AlSafy DR, Almutairi RA, Barakat M.	The performance of OpenAI ChatGPT-4 and Google Gemini in virology multiple-choice questions: a comparative analysis of English and Arabic responses		BMC Res Notes	2024	10.1186/s13104-024-06920-7
Garcia P, Ma SP, Shah S, Smith M, Jeong Y, Devon-Sand A, Tai-Seale M, Takazawa K, Clutter D, Vogt K, Lugtu C, Rojo M, Lin S, Shanafelt T, Pfeffer MA, Sharp C.	Artificial Intelligence-Generated Draft Replies to Patient Inbox Messages		JAMA Netw Open	2024	10.1001/jamanetworkopen.2024.3201
Kim S, Park C, Jeon G, Kim S, Kim JH.	Automated Audit and Self-Correction Algorithm for Seg-Hallucination Using MeshCNN-Based On-Demand Generative AI		Bioengineering (Basel)	2025	10.3390/bioengineering12010081
Chu SKS, Narang K, Siegel JB.	Protein stability prediction by fine-tuning a protein language model on a mega-scale dataset		PLoS Comput Biol	2024	10.1371/journal.pcbi.1012248
Sezgin E, Jackson DI, Kocaballi AB, Bibart M, Zupanec S, Landier W, Audino A, Ranalli M, Skeens M.	Can Large Language Models Aid Caregivers of Pediatric Cancer Patients in Information Seeking? A Cross-Sectional Investigation		Cancer Med	2025	10.1002/cam4.70554
Smits TC, L'Yi S, Mar AP, Gehlenborg N.	AltGosling: automatic generation of text descriptions for accessible genomics data visualization		Bioinformatics	2024	10.1093/bioinformatics/btae670
KerkÃ¼tlÃ¼oÄŸlu M, Kaya E, GÃ¶kmen R.	Trustworthiness, Value, Danger, and Readability of ChatGPT-Generated Responses to Health Questions Related to Pulmonary Arterial Hypertension		Cureus	2024	10.7759/cureus.71472
Buonocore TM, Crema C, Redolfi A, Bellazzi R, Parimbelli E.	Localizing in-domain adaptation of transformer-based biomedical language models		J Biomed Inform	2023	10.1016/j.jbi.2023.104431
Levingston H, Anderson MC, Roni MA.	From Theory to Practice: Artificial Intelligence (AI) Literacy Course for First-Year Medical Students		Cureus	2024	10.7759/cureus.70706
Beaulieu-Jones BR, Shah S, Berrigan MT, Marwaha JS, Lai SL, Brat GA.	Evaluating Capabilities of Large Language Models: Performance of GPT4 on Surgical Knowledge Assessments		medRxiv	2023	10.1101/2023.07.16.23292743
Mahesh N, Devishamani CS, Raghu K, Mahalingam M, Bysani P, Chakravarthy AV, Raman R.	Advancing healthcare: the role and impact of AI and foundation models		Am J Transl Res	2024	10.62347/WQWV9220
Oh N, Choi GS, Lee WY.	ChatGPT goes to the operating room: evaluating GPT-4 performance and its potential in surgical education and training in the era of large language models		Ann Surg Treat Res	2023	10.4174/astr.2023.104.5.269
Atherton OE, Sutin AR, Terracciano A, Robins RW.	Stability and change in the Big Five personality traits: Findings from a longitudinal study of Mexican-origin adults		J Pers Soc Psychol	2022	10.1037/pspp0000385
Delsoz M, Raja H, Madadi Y, Tang AA, Wirostko BM, Kahook MY, Yousefi S.	The Use of ChatGPT to Assist in Diagnosing Glaucoma Based on Clinical Case Reports		Ophthalmol Ther	2023	10.1007/s40123-023-00805-x
Tuttle JJ, Moshirfar M, Garcia J, Altaf AW, Omidvarnia S, Hoopes PC.	Learning the Randleman Criteria in Refractive Surgery: Utilizing ChatGPT-3.5 Versus Internet Search Engine		Cureus	2024	10.7759/cureus.64768
Picard M, Leclercq M, Bodein A, Scott-Boyer MP, Perin O, Droit A.	Improving drug repositioning with negative data labeling using large language models		J Cheminform	2025	10.1186/s13321-025-00962-0
Fernandez JR, Strassle PD, Richmond J, Mays VM, Forde AT.	County-level barriers in the COVID-19 vaccine coverage index and their associations with willingness to receive the COVID-19 vaccine across racial/ethnic groups in the U.S		Front Public Health	2023	10.3389/fpubh.2023.1192748
Sridharan K, Sequeira RP.	Artificial intelligence and medical education: application in classroom instruction and student assessment using a pharmacology & therapeutics case study		BMC Med Educ	2024	10.1186/s12909-024-05365-7
Sandberg CW, Khorassani H, Gray T, Dickey MW.	Novel participant-level meta-analytic evidence for AbSANT efficacy		Front Rehabil Sci	2023	10.3389/fresc.2023.1017389
Kim C, Gadgil SU, DeGrave AJ, Cai ZR, Daneshjou R, Lee SI.	Fostering transparent medical image AI via an image-text foundation model grounded in medical literature		medRxiv	2023	10.1101/2023.06.07.23291119
Rezaii N, Quimby M, Wong B, Hochberg D, Brickhouse M, Touroutoglou A, Dickerson BC, Wolff P.	Using Generative Artificial Intelligence to Classify Primary Progressive Aphasia from Connected Speech		medRxiv	2023	10.1101/2023.12.22.23300470
Li KD, Fernandez AM, Schwartz R, Rios N, Carlisle MN, Amend GM, Patel HV, Breyer BN.	Comparing GPT-4 and Human Researchers in Health Care Data Analysis: Qualitative Description Study		J Med Internet Res	2024	10.2196/56500
Cumyn A, Barton A, Dault R, Safa N, Cloutier AM, Ethier JF.	Meta-consent for the secondary use of health data within a learning health system: a qualitative study of the public's perspective		BMC Med Ethics	2021	10.1186/s12910-021-00647-x
Karlsson A, Ellonen A, Irjala H, VÃ¤liaho V, Mattila K, Nissi L, KytÃ¶ E, Kurki S, RistamÃ¤ki R, Vihinen P, Laitinen T, Ã…lgars A, JyrkkiÃ¶ S, Minn H, HeervÃ¤ E.	Impact of deep learning-determined smoking status on mortality of cancer patients: never too late to quit		ESMO Open	2021	10.1016/j.esmoop.2021.100175
Fan R, Alipour K, Bowd C, Christopher M, Brye N, Proudfoot JA, Goldbaum MH, Belghith A, Girkin CA, Fazio MA, Liebmann JM, Weinreb RN, Pazzani M, Kriegman D, Zangwill LM.	Detecting Glaucoma from Fundus Photographs Using Deep Learning without Convolutions: Transformer for Improved Generalization		Ophthalmol Sci	2022	10.1016/j.xops.2022.100233
Ruocco L, Zhuang Y, Ng R, Munthali RJ, Hudec KL, Wang AY, Vereschagin M, Vigo DV.	A platform for connecting social media data to domain-specific topics using large language models: an application to student mental health		JAMIA Open	2024	10.1093/jamiaopen/ooae001
Hara K, Tachibana R, Kumashiro R, Ichihara K, Uemura T, Maeda H, Yamaguchi M, Inoue T.	Emotional analysis of operating room nurses in acute care hospitals in Japan: insights using ChatGPT		BMC Nurs	2025	10.1186/s12912-024-02655-9
Å½igutytÄ— L, Sorz-Nechay T, Clusmann J, Kather JN.	Use of artificial intelligence for liver diseases: A survey from the EASL congress 2024		JHEP Rep	2024	10.1016/j.jhepr.2024.101209
Baxter SL, Longhurst CA, Millen M, Sitapati AM, Tai-Seale M.	Generative artificial intelligence responses to patient messages in the electronic health record: early lessons learned		JAMIA Open	2024	10.1093/jamiaopen/ooae028
Dong R, Cheng X, Kang M, Qu Y.	Classification of lumbar spine disorders using large language models and MRI segmentation		BMC Med Inform Decis Mak	2024	10.1186/s12911-024-02740-8
Xu X, Chen Y, Miao J.	Opportunities, challenges, and future directions of large language models, including ChatGPT in medical education: a systematic scoping review		J Educ Eval Health Prof	2024	10.3352/jeehp.2024.21.6
Xie WJ, Warshel A.	Harnessing Generative AI to Decode Enzyme Catalysis and Evolution for Enhanced Engineering		bioRxiv	2023	10.1101/2023.10.10.561808
Caselli T.	Understanding generative AI to harness its potentials and mini- mize risks: A perspective		Eur J Radiol	2025	10.1016/j.ejrad.2025.111951
Abdelkader W, Navarro T, Parrish R, Cotoi C, Germini F, Linkins LA, Iorio A, Haynes RB, Ananiadou S, Chu L, Lokker C.	A Deep Learning Approach to Refine the Identification of High-Quality Clinical Research Articles From the Biomedical Literature: Protocol for Algorithm Development and Validation		JMIR Res Protoc	2021	10.2196/29398
Himmelstein G, Bates D, Zhou L.	Examination of Stigmatizing Language in the Electronic Health Record		JAMA Netw Open	2022	10.1001/jamanetworkopen.2021.44967
Shi C, Zheng Y, Fey AM.	Recognition and Prediction of Surgical Gestures and Trajectories Using Transformer Models in Robot-Assisted Surgery		Rep U S	2022	10.1109/IROS47612.2022.9981611
Demirel OB, Ghanbari F, Hoeger CW, Tsao CW, Carty A, Ngo LH, Pierce P, Johnson S, Arcand K, Street J, Rodriguez J, Wallace TE, Chow K, Manning WJ, Nezafat R.	Late gadolinium enhancement cardiovascular magnetic resonance with generative artificial intelligence		J Cardiovasc Magn Reson	2024	10.1016/j.jocmr.2024.101127
Baglivo F, De Angelis L, Casigliani V, Arzilli G, Privitera GP, Rizzo C.	Exploring the Possible Use of AI Chatbots in Public Health Education: Feasibility Study		JMIR Med Educ	2023	10.2196/51421
Hsiao SK, Treat RM, Javan R.	Establishing a Multi-Society Generative AI Task Force Within Radiology		Cureus	2024	10.7759/cureus.64475
Flathers M, Smith G, Wagner E, Fisher CE, Torous J.	AI depictions of psychiatric diagnoses: a preliminary study of generative image outputs in Midjourney V.6 and DALL-E 3		BMJ Ment Health	2024	10.1136/bmjment-2024-301298
Pathak A, Yu Z, Paredes D, Monsour EP, Rocha AO, Brito JP, Ospina NS, Wu Y.	Extracting Thyroid Nodules Characteristics from Ultrasound Reports Using Transformer-based Natural Language Processing Methods		AMIA Annu Symp Proc	2024
Hu M, Qian J, Pan S, Li Y, Qiu RLJ, Yang X.	Advancing medical imaging with language models: featuring a spotlight on ChatGPT		Phys Med Biol	2024	10.1088/1361-6560/ad387d
Engler ID, Vasavada KD, Vanneman ME, Schoenfeld AJ, Martin BI.	Do Community-level Disadvantages Account for Racial Disparities in the Safety of Spine Surgery? A Large Database Study Based on Medicare Claims		Clin Orthop Relat Res	2023	10.1097/CORR.0000000000002323
Butler JJ, Acosta E, Kuna MC, Harrington MC, Rosenbaum AJ, Mulligan MT, Kennedy JG.	Decoding Radiology Reports: Artificial Intelligence-Large Language Models Can Improve the Readability of Hand and Wrist Orthopedic Radiology Reports		Hand (N Y)	2024	10.1177/15589447241267766
Huang Y, Gomaa A, Semrau S, Haderlein M, Lettmaier S, Weissmann T, Grigo J, Tkhayat HB, Frey B, Gaipl U, Distel L, Maier A, Fietkau R, Bert C, Putz F.	Benchmarking ChatGPT-4 on a radiation oncology in-training exam and Red Journal Gray Zone cases: potentials and challenges for ai-assisted medical education and decision making in radiation oncology		Front Oncol	2023	10.3389/fonc.2023.1265024
Moramarco F, Juric D, Savkov A, Flann J, Lehl M, Boda K, Grafen T, Zhelezniak V, Gohil S, Korfiatis AP, Hammerla N.	Towards more patient friendly clinical notes through language models and ontologies		AMIA Annu Symp Proc	2022
Flynn JC, Zeitlin J, Arango SD, Pineda N, Miller AJ, Weir TB.	The Performance of a Customized Generative Pre-trained Transformer on the American Society for Surgery of the Hand Self-Assessment Examination		Cureus	2024	10.7759/cureus.70205
Waterschoot K, Roelofs TSM, van Dam A, Luijkx KG.	Exploring the gender-sensitive feelings of nurses towards residents with intimate and sexual needs in dementia nursing care		Geriatr Nurs	2024	10.1016/j.gerinurse.2024.07.025
Xie WJ, Warshel A.	Harnessing generative AI to decode enzyme catalysis and evolution for enhanced engineering		Natl Sci Rev	2023	10.1093/nsr/nwad331
Farmer MS, Popescu M, Powell K.	Development and evaluation of a 4M taxonomy from nursing home staff text messages using a fine-tuned generative language model		J Am Med Inform Assoc	2025	10.1093/jamia/ocaf006
Naseem U, Dunn AG, Khushi M, Kim J.	Benchmarking for biomedical natural language processing tasks with a domain specific ALBERT		BMC Bioinformatics	2022	10.1186/s12859-022-04688-w
Galbusera F, Cina A, Bassani T, Panico M, Sconfienza LM.	Automatic Diagnosis of Spinal Disorders on Radiographic Images: Leveraging Existing Unstructured Datasets With Natural Language Processing		Global Spine J	2023	10.1177/21925682211026910
Santesson AHE, BÃ¤ckstrÃ¶m M, Holmberg R, Perrin S, Jarbin H.	Confirmatory factor analysis of the Evidence-Based Practice Attitude Scale (EBPAS) in a large and representative Swedish sample: is the use of the total scale and subscale scores justified?		BMC Med Res Methodol	2020	10.1186/s12874-020-01126-4
Gengatharan D, Saggi SS, Bin Abd Razak HR.	Pre-operative Planning of High Tibial Osteotomy With ChatGPT: Are We There Yet?		Cureus	2024	10.7759/cureus.54858
Perlis RH.	Characterizing Spin in Psychiatric Clinical Research Literature Using Large Language Models		JAMA Netw Open	2025	10.1001/jamanetworkopen.2024.59500
Nateghi Haredasht F, Kim D, Romano JD, Tison G, Daneshjou R, Chen JH.	Session Introduction: AI and Machine Learning in Clinical Medicine: Generative and Interactive Systems at the Human-Machine Interface		Pac Symp Biocomput	2025
Mihai IS, Chafle S, Henriksson J.	Representing and extracting knowledge from single-cell data		Biophys Rev	2023	10.1007/s12551-023-01091-4
Abdullakutty F, Akbari Y, Al-Maadeed S, Bouridane A, Talaat IM, Hamoudi R.	Histopathology in focus: a review on explainable multi-modal approaches for breast cancer diagnosis		Front Med (Lausanne)	2024	10.3389/fmed.2024.1450103
Yu G, Yang Y, Wang X, Zhen H, He G, Li Z, Zhao Y, Shu Q, Shu L.	Adversarial active learning for the identification of medical concepts and annotation inconsistency		J Biomed Inform	2020	10.1016/j.jbi.2020.103481
Yao Z, Cao Y, Yang Z, Yu H.	Context Variance Evaluation of Pretrained Language Models for Prompt-based Biomedical Knowledge Probing		AMIA Jt Summits Transl Sci Proc	2023
Lin SY, Cheng X, Zhang J, Yannam JS, Barnes AJ, Koch JR, Hayes R, Gimm G, Zhao X, Purohit H, Xue H.	Social Media Data Mining of Antitobacco Campaign Messages: Machine Learning Analysis of Facebook Posts		J Med Internet Res	2023	10.2196/42863
Delsoz M, Madadi Y, Munir WM, Tamm B, Mehravaran S, Soleimani M, Djalilian A, Yousefi S.	Performance of ChatGPT in Diagnosis of Corneal Eye Diseases		medRxiv	2023	10.1101/2023.08.25.23294635
Waikel RL, Othman AA, Patel T, Ledgister Hanchard S, Hu P, Tekendo-Ngongang C, Duong D, Solomon BD.	Recognition of Genetic Conditions After Learning With Images Created Using Generative Artificial Intelligence		JAMA Netw Open	2024	10.1001/jamanetworkopen.2024.2609
Zong H, Li J, Wu E, Wu R, Lu J, Shen B.	Performance of ChatGPT on Chinese national medical licensing examinations: a five-year examination evaluation study for physicians, pharmacists and nurses		BMC Med Educ	2024	10.1186/s12909-024-05125-7
Abhari S, Afshari Y, Fatehi F, Salmani H, Garavand A, Chumachenko D, Zakerabasali S, Morita PP.	Exploring ChatGPT in clinical inquiry: a scoping review of characteristics, applications, challenges, and evaluation		Ann Med Surg (Lond)	2024	10.1097/MS9.0000000000002716
Lan M, Cheng M, Hoang L, Ter Riet G, Kilicoglu H.	Automatic categorization of self-acknowledged limitations in randomized controlled trial publications		J Biomed Inform	2024	10.1016/j.jbi.2024.104628
Lupo R, Vitale E, Panzanaro L, Lezzi A, Lezzi P, Botti S, Rubbi I, Carvello M, CalabrÃ² A, Puglia A, Conte L, De Nunzio G.	Effects of Long COVID on Psycho-Physical Conditions in the Italian Population: A Statistical and Large Language Model Combined Description		Eur J Investig Health Psychol Educ	2024	10.3390/ejihpe14050076
Ferber D, WÃ¶lflein G, Wiest IC, Ligero M, Sainath S, Ghaffari Laleh N, El Nahhas OSM, MÃ¼ller-Franzes G, JÃ¤ger D, Truhn D, Kather JN.	In-context learning enables multimodal large language models to classify cancer pathology images		Nat Commun	2024	10.1038/s41467-024-51465-9
Gao Z, Ge J, Xu R, Chen X, Cai Z.	Potential application of ChatGPT in Helicobacter pylori disease relevant queries		Front Med (Lausanne)	2024	10.3389/fmed.2024.1489117
Morreel S, Verhoeven V, Mathysen D.	Microsoft Bing outperforms five other generative artificial intelligence chatbots in the Antwerp University multiple choice medical license exam		PLOS Digit Health	2024	10.1371/journal.pdig.0000349
Shah-Mohammadi F, Finkelstein J.	Extraction of Substance Use Information From Clinical Notes: Generative Pretrained Transformer-Based Investigation		JMIR Med Inform	2024	10.2196/56243
Akinyede O, Yustyniuk V, Ochwo S, Aworh M, Wilkins M.	Preliminary exploration of ChatGPT-4 shows the potential of generative artificial intelligence for culturally tailored, multilingual antimicrobial resistance awareness messaging		Am J Vet Res	2025	10.2460/ajvr.24.09.0283
Kusaka S, Akitomo T, Hamada M, Asao Y, Iwamoto Y, Tachikake M, Mitsuhata C, Nomura R.	Usefulness of Generative Artificial Intelligence (AI) Tools in Pediatric Dentistry		Diagnostics (Basel)	2024	10.3390/diagnostics14242818
Hu J, Wu P, Wang S, Wang B, Yang G.	A Human Feedback Strategy for Photoresponsive Molecules in Drug Delivery: Utilizing GPT-2 and Time-Dependent Density Functional Theory Calculations		Pharmaceutics	2024	10.3390/pharmaceutics16081014
Qadri YA, Ahmad K, Kim SW.	Artificial General Intelligence for the Detection of Neurodegenerative Disorders		Sensors (Basel)	2024	10.3390/s24206658
Noe-SteinmÃ¼ller N, Scherbakov D, Zhuravlyova A, Wager TD, Goldstein P, Tesarz J.	Defining suffering in pain: a systematic review on pain-related suffering using natural language processing		Pain	2024	10.1097/j.pain.0000000000003195
Wu J, Koelzer VH.	Towards generative digital twins in biomedical research		Comput Struct Biotechnol J	2024	10.1016/j.csbj.2024.09.030
Sezgin E, McKay I.	Behavioral health and generative AI: a perspective on future of therapies and patient care		Npj Ment Health Res	2024	10.1038/s44184-024-00067-w
Long RA, Ballard S, Shah S, Bianchi O, Jones L, Koretsky MJ, Kuznetsov N, Marsan E, Jen B, Chiang P, Mukherjee A, Blauwendraat C, Leonard H, Vitale D, Levine K, Bandres-Ciga S, Jarreau P, Brannelly P, Pantazis C, Screven L, Andersh K, Kapasi A, Crary JF, Gutman D, Dugger BN, Biber S, Hohman T, Faghri F, Griswold M, Sargent L, van Keuren-Jensen K, Singleton AB, Fann Y, Nalls MA, Iwaki H.	A new AI-assisted data standard accelerates interoperability in biomedical research		medRxiv	2024	10.1101/2024.10.17.24315618
Blanchard M, Venerito V, Ming Azevedo P, HÃ¼gle T.	Generative AI-based knowledge graphs for the illustration and development of mHealth self-management content		Front Digit Health	2024	10.3389/fdgth.2024.1466211
Butelman ER, Huang Y, McFarlane A, Slattery C, Goldstein RZ, Volkow ND, Alia-Klein N.	Sex disparities in outcome of medication-assisted therapy of opioid use disorder: Nationally representative study		medRxiv	2024	10.1101/2024.09.24.24314320
Kondo T, Miyachi J, JÃ¶nsson A, Nishigori H.	A mixed-methods study comparing human-led and ChatGPT-driven qualitative analysis in medical education research		Nagoya J Med Sci	2024	10.18999/nagjms.86.4.620
Cheng K, He Y, Li C, Xie R, Lu Y, Gu S, Wu H.	Talk with ChatGPT About the Outbreak of Mpox in 2022: Reflections and Suggestions from AI Dimensions		Ann Biomed Eng	2023	10.1007/s10439-023-03196-z
Levra AG, Gatti M, Mene R, Shiffer D, Costantino G, Solbiati M, Furlan R, Dipaola F.	A large language model-based clinical decision support system for syncope recognition in the emergency department: A framework for clinical workflow integration		Eur J Intern Med	2025	10.1016/j.ejim.2024.09.017
Barker LA, Moore JD, Cook HA.	Generative Artificial Intelligence as a Tool for Teaching Communication in Nutrition and Dietetics Education-A Novel Education Innovation		Nutrients	2024	10.3390/nu16070914
Kang T, Turfah A, Kim J, Perotte A, Weng C.	A neuro-symbolic method for understanding free-text medical evidence		J Am Med Inform Assoc	2021	10.1093/jamia/ocab077
Shanker VR, Bruun TUJ, Hie BL, Kim PS.	Unsupervised evolution of protein and antibody complexes with a structure-informed language model		Science	2024	10.1126/science.adk8946
Patel D, Timsina P, Gorenstein L, Glicksberg BS, Raut G, Cheetirala SN, Santana F, Tamegue J, Kia A, Zimlichman E, Levin MA, Freeman R, Klang E.	Traditional Machine Learning, Deep Learning, and BERT (Large Language Model) Approaches for Predicting Hospitalizations From Nurse Triage Notes: Comparative Evaluation of Resource Management		JMIR AI	2024	10.2196/52190
Michels C, Frosch KH, Beil FT, Debus ES, Grundmann RT.	International publication activity in orthopaedic surgery over a ten-year interval		Eur J Trauma Emerg Surg	2024	10.1007/s00068-024-02665-x
Heinz MV, Bhattacharya S, Trudeau B, Quist R, Song SH, Lee CM, Jacobson NC.	Testing domain knowledge and risk of bias of a large-scale general artificial intelligence model in mental health		Digit Health	2023	10.1177/20552076231170499
Mishra V, Sarraju A, Kalwani NM, Dexter JP.	Evaluation of Prompts to Simplify Cardiovascular Disease Information Generated Using a Large Language Model: Cross-Sectional Study		J Med Internet Res	2024	10.2196/55388
Shu T, Wang Z, Jia H, Zhao W, Zhou J, Peng T.	Consumers' Opinions towards Public Health Effects of Online Games: An Empirical Study Based on Social Media Comments in China		Int J Environ Res Public Health	2022	10.3390/ijerph191912793
Xu Q, Gu H, Ji S.	Text clustering based on pre-trained models and autoencoders		Front Comput Neurosci	2024	10.3389/fncom.2023.1334436
Li CP, Jakob J, Menge F, ReiÃŸfelder C, Hohenberger P, Yang C.	Comparing ChatGPT-3.5 and ChatGPT-4's alignments with the German evidence-based S3 guideline for adult soft tissue sarcoma		iScience	2024	10.1016/j.isci.2024.111493
Pyrkov A, Aliper A, Bezrukov D, Lin YC, Polykovskiy D, Kamya P, Ren F, Zhavoronkov A.	Quantum computing for near-term applications in generative chemistry and drug discovery		Drug Discov Today	2023	10.1016/j.drudis.2023.103675
Vaira LA, Lechien JR, Maniaci A, Tanda G, Abbate V, Allevi F, Arena A, Beltramini GA, Bergonzani M, Bolzoni AR, Crimi S, Frosolini A, Gabriele G, Maglitto F, Mayo-YÃ¡Ã±ez M, OrrÃ¹ L, Petrocelli M, Pucci R, Saibene AM, Troise S, Tel A, Vellone V, Chiesa-Estomba CM, Boscolo-Rizzo P, Salzano G, De Riu G.	Evaluating AI-Generated informed consent documents in oral surgery: A comparative study of ChatGPT-4, Bard gemini advanced, and human-written consents		J Craniomaxillofac Surg	2025	10.1016/j.jcms.2024.10.002
Rischke S, Poor SM, Gurke R, Hahnefeld L, KÃ¶hm M, Ultsch A, Geisslinger G, Behrens F, LÃ¶tsch J.	Machine learning identifies right index finger tenderness as key signal of DAS28-CRP based psoriatic arthritis activity		Sci Rep	2023	10.1038/s41598-023-49574-4
Yim D, Khuntia J, Parameswaran V, Meyers A.	Preliminary Evidence of the Use of Generative AI in Health Care Clinical Services: Systematic Narrative Review		JMIR Med Inform	2024	10.2196/52073
Browne R, Gull K, Hurley CM, Sugrue RM, O'Sullivan JB.	ChatGPT-4 Can Help Hand Surgeons Communicate Better With Patients		J Hand Surg Glob Online	2024	10.1016/j.jhsg.2024.03.008
Hirosawa T, Harada Y, Mizuta K, Sakamoto T, Tokumasu K, Shimizu T.	Evaluating ChatGPT-4's Accuracy in Identifying Final Diagnoses Within Differential Diagnoses Compared With Those of Physicians: Experimental Study for Diagnostic Cases		JMIR Form Res	2024	10.2196/59267
Hamed AA, Wu X.	Detection of ChatGPT fake science with the xFakeSci learning algorithm		Sci Rep	2024	10.1038/s41598-024-66784-6
Sezgin E, Sirrianni J, Kranz K.	Development and Evaluation of a Digital Scribe: Conversation Summarization Pipeline for Emergency Department Counseling Sessions towards Reducing Documentation Burden		medRxiv	2023	10.1101/2023.12.06.23299573
Kaneda Y.	Potential of ChatGPT Schematics to Enhance Patient Understanding and Healthcare Decision-Making		Cureus	2024	10.7759/cureus.73204
Sallam M.	ChatGPT Utility in Healthcare Education, Research, and Practice: Systematic Review on the Promising Perspectives and Valid Concerns		Healthcare (Basel)	2023	10.3390/healthcare11060887
Wu Q, Wu Q, Li H, Wang Y, Bai Y, Wu Y, Yu X, Li X, Dong P, Xue J, Shen D, Wang M.	Evaluating Large Language Models for Automated Reporting and Data Systems Categorization: Cross-Sectional Study		JMIR Med Inform	2024	10.2196/55799
King RC, Samaan JS, Yeo YH, Peng Y, Kunkel DC, Habib AA, Ghashghaei R.	A Multidisciplinary Assessment of ChatGPT's Knowledge of Amyloidosis: Observational Study		JMIR Cardio	2024	10.2196/53421
Severin R, Gagnon K.	An Early Snapshot of Attitudes Toward Generative Artificial Intelligence in Physical Therapy Education		J Phys Ther Educ	2024	10.1097/JTE.0000000000000381
Xu J, Mazwi M, Johnson AEW.	AnnoDash, a clinical terminology annotation dashboard		JAMIA Open	2023	10.1093/jamiaopen/ooad046
Ji K, Han J, Zhai G, Liu J.	Assessing the Capabilities of Generative Pretrained Transformer-4 in Addressing Open-Ended Inquiries of Oral Cancer		Int Dent J	2025	10.1016/j.identj.2024.06.024
Rashid AA, Skelly RA, Valdes CA, Patel PP, Solberg LB, Giordano CR, Modave F.	Evaluating ChatGPT's moral competence in health care-related ethical problems		JAMIA Open	2024	10.1093/jamiaopen/ooae065
Sorin V, Klang E, Sklair-Levy M, Cohen I, Zippel DB, Balint Lahat N, Konen E, Barash Y.	Large language model (ChatGPT) as a support tool for breast tumor board		NPJ Breast Cancer	2023	10.1038/s41523-023-00557-8
Van Camp A, Punter E, Houbrechts K, Cockmartin L, Prevos R, Marshall NW, Woodruff HC, Lambin P, Bosmans H.	An automated toolbox for microcalcification cluster modeling for mammographic imaging		Med Phys	2025	10.1002/mp.17521
SchÃ¤fer H, Idrissi-Yaghir A, Arzideh K, Damm H, Pakull TMG, Schmidt CS, Bahn M, Lodde G, Livingstone E, Schadendorf D, Nensa F, Horn PA, Friedrich CM.	BioKGrapher: Initial evaluation of automated knowledge graph construction from biomedical literature		Comput Struct Biotechnol J	2024	10.1016/j.csbj.2024.10.017
Zuo X, Zhou Y, Duke J, Hripcsak G, Shah N, Banda JM, Reeves R, Miller T, Waitman LR, Natarajan K, Xu H.	Standardizing Multi-site Clinical Note Titles to LOINC Document Ontology: A Transformer-based Approach		AMIA Annu Symp Proc	2024
Lee H, Park S.	Information amount, accuracy, and relevance of generative artificial intelligence platformsâ€™ answers regarding learning objectives of medical arthropodology evaluated in English and Korean queries in December 2023: a descriptive study		J Educ Eval Health Prof	2023	10.3352/jeehp.2023.20.39
Jairoun AA, El-Dahiyat F, ElRefae GA, Al-Hemyari SS, Shahwan M, Zyoud SH, Hammour KA, Babar ZU.	Detecting manuscripts written by generative AI and AI-assisted technologies in the field of pharmacy practice		J Pharm Policy Pract	2024	10.1080/20523211.2024.2303759
Matsumoto N, Mitsui T, Tamai K, Hirota T, Masuyama H, Yorifuji T.	Cesarean delivery on child health and development in Japanese nationwide birth cohort		Sci Rep	2025	10.1038/s41598-025-87043-2
OrrÃ¹ G, Piarulli A, Conversano C, Gemignani A.	Human-like problem-solving abilities in large language models using ChatGPT		Front Artif Intell	2023	10.3389/frai.2023.1199350
Al Khatib HS, Neupane S, Kumar Manchukonda H, Golilarz NA, Mittal S, Amirlatifi A, Rahimi S.	Patient-centric knowledge graphs: a survey of current methods, challenges, and applications		Front Artif Intell	2024	10.3389/frai.2024.1388479
Teodoro D, Ferdowsi S, Borissov N, Kashani E, Vicente Alvarez D, Copara J, Gouareb R, Naderi N, Amini P.	Information Retrieval in an Infodemic: The Case of COVID-19 Publications		J Med Internet Res	2021	10.2196/30161
Batch KE, Yue J, Darcovich A, Lupton K, Liu CC, Woodlock DP, El Amine MAK, Causa-Andrieu PI, Gazit L, Nguyen GH, Zulkernine F, Do RKG, Simpson AL.	Developing a Cancer Digital Twin: Supervised Metastases Detection From Consecutive Structured Radiology Reports		Front Artif Intell	2022	10.3389/frai.2022.826402
PetruÅ¡iÄ‡ I, Chiang CC, Garcia-Azorin D, Ha WS, Ornello R, Pellesi L, Rubio-BeltrÃ¡n E, Ruscheweyh R, Waliszewska-ProsÃ³Å‚ M, Wells-Gatnik W.	Influence of next-generation artificial intelligence on headache research, diagnosis and treatment: the junior editorial board members' vision - part 2		J Headache Pain	2025	10.1186/s10194-024-01944-7
Qin S, Chislett B, Ischia J, Ranasinghe W, de Silva D, Coles-Black J, Woon D, Bolton D.	ChatGPT and generative AI in urology and surgery-A narrative review		BJUI Compass	2024	10.1002/bco2.390
Streiffer CD, Levin MG, Witschey WR, Anyanwu EC.	Denoising diffusion model for increased performance of detecting structural heart disease		medRxiv	2024	10.1101/2024.11.21.24317662
Bercea CI, Wiestler B, Rueckert D, Schnabel JA.	Evaluating normative representation learning in generative AI for robust anomaly detection in brain imaging		Nat Commun	2025	10.1038/s41467-025-56321-y
Han Q, Zhao C.	Unleashing the potential of chatbots in mental health: bibliometric analysis		Front Psychiatry	2025	10.3389/fpsyt.2025.1494355
Pearce C, McLeod A, Supple J, Gardner K, Proposch A, Ferrigi J.	Responding to COVID-19 with real-time general practice data in Australia		Int J Med Inform	2022	10.1016/j.ijmedinf.2021.104624
Wang A, Liu C, Yang J, Weng C.	Fine-tuning Large Language Models for Rare Disease Concept Normalization		bioRxiv	2024	10.1101/2023.12.28.573586
Perlis RH.	Research Domain Criteria in NIMH Grants Characterized Using Large Language Models		JAMA Netw Open	2025	10.1001/jamanetworkopen.2024.59371
Talyshinskii A, Naik N, Hameed BMZ, Zhanbyrbekuly U, Khairli G, Guliev B, JuilebÃ¸-Jones P, Tzelves L, Somani BK.	Expanding horizons and navigating challenges for enhanced clinical workflows: ChatGPT in urology		Front Surg	2023	10.3389/fsurg.2023.1257191
Jin Q, Kim W, Chen Q, Comeau DC, Yeganova L, Wilbur WJ, Lu Z.	MedCPT: Contrastive Pre-trained Transformers with large-scale PubMed search logs for zero-shot biomedical information retrieval		Bioinformatics	2023	10.1093/bioinformatics/btad651
Gu Z, He X, Yu P, Jia W, Yang X, Peng G, Hu P, Chen S, Chen H, Lin Y.	Automatic quantitative stroke severity assessment based on Chinese clinical named entity recognition with domain-adaptive pre-trained large language model		Artif Intell Med	2024	10.1016/j.artmed.2024.102822
Reis M, Reis F, Kunde W.	Influence of believed AI involvement on the perception of digital medical advice		Nat Med	2024	10.1038/s41591-024-03180-7
Maggio MG, Tartarisco G, Cardile D, Bonanno M, Bruschetta R, Pignolo L, Pioggia G, CalabrÃ² RS, Cerasa A.	Exploring ChatGPT's potential in the clinical stream of neurorehabilitation		Front Artif Intell	2024	10.3389/frai.2024.1407905
Yoon W, Chen S, Gao Y, Zhao Z, Dligach D, Bitterman DS, Afshar M, Miller T.	LCD Benchmark: Long Clinical Document Benchmark on Mortality Prediction for Language Models		medRxiv	2024	10.1101/2024.03.26.24304920
Xie X, Gui L, Qiao B, Wang G, Huang S, Zhao Y, Sun S.	Deep learning in template-free de novo biosynthetic pathway design of natural products		Brief Bioinform	2024	10.1093/bib/bbae495
Ji J, Hou Y, Chen X, Pan Y, Xiang Y.	Vision-Language Model for Generating Textual Descriptions From Clinical Images: Model Development and Validation Study		JMIR Form Res	2024	10.2196/32690
Li Z, Wei Q, Huang LC, Li J, Hu Y, Chuang YS, He J, Das A, Keloth VK, Yang Y, Diala CS, Roberts KE, Tao C, Jiang X, Zheng WJ, Xu H.	Ensemble pretrained language models to extract biomedical knowledge from literature		J Am Med Inform Assoc	2024	10.1093/jamia/ocae061
Chen H, Bajorath J.	Designing highly potent compounds using a chemical language model		Sci Rep	2023	10.1038/s41598-023-34683-x
Zong H, Wu R, Cha J, Feng W, Wu E, Li J, Shao A, Tao L, Li Z, Tang B, Shen B.	Advancing Chinese biomedical text mining with community challenges		J Biomed Inform	2024	10.1016/j.jbi.2024.104716
Ma K, Zhang J, Huang X, Wang M.	Leveraging transformer models to predict cognitive impairment: accuracy, efficiency, and interpretability		BMC Public Health	2025	10.1186/s12889-025-21762-z
Ye C, Malin BA, Fabbri D.	Leveraging medical context to recommend semantically similar terms for chart reviews		BMC Med Inform Decis Mak	2021	10.1186/s12911-021-01724-2
Huppertz MS, Siepmann R, Topp D, Nikoubashman O, YÃ¼ksel C, Kuhl CK, Truhn D, Nebelung S.	Revolution or risk?-Assessing the potential and challenges of GPT-4V in radiologic image interpretation		Eur Radiol	2025	10.1007/s00330-024-11115-6
Fares MY, Aziz SEA, Khalil IA, Demerdash AOE, Habib NM.	Development and validation of a stability-indicating HPLC method for the simultaneous determination of anticoccidial drugs in veterinary formulations: greenness and whiteness assessment		Sci Rep	2025	10.1038/s41598-024-84849-4
Ebrahimian M, Behnam B, Ghayebi N, Sobhrakhshankhah E.	ChatGPT in Iranian medical licensing examination: evaluating the diagnostic accuracy and decision-making capabilities of an AI-based model		BMJ Health Care Inform	2023	10.1136/bmjhci-2023-100815
Oliveira JA, Eskandar K, Kar E, de Oliveira FR, Filho ALDS.	Understanding AI's Role in Endometriosis Patient Education and Evaluating Its Information and Accuracy: Systematic Review		JMIR AI	2024	10.2196/64593
Khoylyan A, Salvato J, Vazquez F, Girgis M, Tang A, Chen T.	Evaluation of GPT-4 concordance with north American spine society guidelines for lumbar fusion surgery		N Am Spine Soc J	2024	10.1016/j.xnsj.2024.100580
Siddals S, Torous J, Coxon A.	"It happened to be the perfect thing": experiences of generative AI chatbots for mental health		Npj Ment Health Res	2024	10.1038/s44184-024-00097-4
Griffis JC, Bruss J, Acker SF, Shea C, Tranel D, Boes AD.	Iowa Brain-Behavior Modeling Toolkit: An Open-Source MATLAB Tool for Inferential and Predictive Modeling of Imaging-Behavior and Lesion-Deficit Relationships		Hum Brain Mapp	2024	10.1002/hbm.70115
Goh E, Bunning B, Khoong E, Gallo R, Milstein A, Centola D, Chen JH.	ChatGPT Influence on Medical Decision-Making, Bias, and Equity: A Randomized Study of Clinicians Evaluating Clinical Vignettes		medRxiv	2023	10.1101/2023.11.24.23298844
Amin M, MartÃ­nez-Heras E, Ontaneda D, Prados Carrasco F.	Artificial Intelligence and Multiple Sclerosis		Curr Neurol Neurosci Rep	2024	10.1007/s11910-024-01354-x
Tang X, Dai H, Knight E, Wu F, Li Y, Li T, Gerstein M.	A survey of generative AI for de novo drug design: new frontiers in molecule and protein generation		Brief Bioinform	2024	10.1093/bib/bbae338
Sarangi PK, Narayan RK, Mohakud S, Vats A, Sahani D, Mondal H.	Assessing the Capability of ChatGPT, Google Bard, and Microsoft Bing in Solving Radiology Case Vignettes		Indian J Radiol Imaging	2023	10.1055/s-0043-1777746
Lin SY, Hsu YY, Ju SW, Yeh PC, Hsu WH, Kao CH.	Assessing AI efficacy in medical knowledge tests: A study using Taiwan's internal medicine exam questions from 2020 to 2023		Digit Health	2024	10.1177/20552076241291404
Griffis JC, Bruss J, Acker SF, Shea C, Tranel D, Boes AD.	Iowa Brain-Behavior Modeling Toolkit: An Open-Source MATLAB Tool for Inferential and Predictive Modeling of Imaging-Behavior and Lesion-Deficit Relationships		bioRxiv	2024	10.1101/2024.07.31.606046
Golden A, Aboujaoude E.	Describing the Framework for AI Tool Assessment in Mental Health and Applying It to a Generative AI Obsessive-Compulsive Disorder Platform: Tutorial		JMIR Form Res	2024	10.2196/62963
Yadav S, Gupta D, Abacha AB, Demner-Fushman D.	Question-aware transformer models for consumer health question summarization		J Biomed Inform	2022	10.1016/j.jbi.2022.104040
Olff M.	Celebrating 15 years of Psychotraumatology - a future with generative AI?		Eur J Psychotraumatol	2024	10.1080/20008066.2024.2429921
Chen H, Bajorath J.	Meta-learning for transformer-based prediction of potent compounds		Sci Rep	2023	10.1038/s41598-023-43046-5
Borchert RJ, Hickman CR, Pepys J, Sadler TJ.	Performance of ChatGPT on the Situational Judgement Test-A Professional Dilemmas-Based Examination for Doctors in the United Kingdom		JMIR Med Educ	2023	10.2196/48978
Beaney T, Jha S, Alaa A, Smith A, Clarke J, Woodcock T, Majeed A, Aylin P, Barahona M.	Comparing natural language processing representations of coded disease sequences for prediction in electronic health records		J Am Med Inform Assoc	2024	10.1093/jamia/ocae091
Li S, Yao Y.	Improving Medical Q&A Matching by Augmenting Dual-Channel Attention with Global Similarity		Comput Intell Neurosci	2022	10.1155/2022/8662227
Alabdulmohsen DM, Almahmudi MA, Alhashim JN, Almahdi MH, Alkishy EF, Almossabeh MJ, Alkhalifah SA.	Is ChatGPT a Reliable Source of Patient Information on Asthma?		Cureus	2024	10.7759/cureus.64114
Reason T, Langham J, Gimblett A.	Automated Mass Extraction of Over 680,000 PICOs from Clinical Study Abstracts Using Generative AI: A Proof-of-Concept Study		Pharmaceut Med	2024	10.1007/s40290-024-00539-6
Capraro V, Lentsch A, Acemoglu D, Akgun S, Akhmedova A, Bilancini E, Bonnefon JF, BraÃ±as-Garza P, Butera L, Douglas KM, Everett JAC, Gigerenzer G, Greenhow C, Hashimoto DA, Holt-Lunstad J, Jetten J, Johnson S, Kunz WH, Longoni C, Lunn P, Natale S, Paluch S, Rahwan I, Selwyn N, Singh V, Suri S, Sutcliffe J, Tomlinson J, van der Linden S, Van Lange PAM, Wall F, Van Bavel JJ, Viale R.	The impact of generative artificial intelligence on socioeconomic inequalities and policy making		PNAS Nexus	2024	10.1093/pnasnexus/pgae191
Earp BD, Porsdam Mann S, Liu P, Hannikainen I, Khan MA, Chu Y, Savulescu J.	Credit and blame for AI-generated content: Effects of personalization in four countries		Ann N Y Acad Sci	2024	10.1111/nyas.15258
Bordukova M, Makarov N, Rodriguez-Esteban R, Schmich F, Menden MP.	Generative artificial intelligence empowers digital twins in drug discovery and clinical trials		Expert Opin Drug Discov	2024	10.1080/17460441.2023.2273839
Ghilzai U, Fiedler B, Ghali A, Singh A, Cass B, Young A, Ahmed AS.	ChatGPT provides acceptable responses to patient questions regarding common shoulder pathology		Shoulder Elbow	2024	10.1177/17585732241283971
Foote HP, Hong C, Anwar M, Borentain M, Bugin K, Dreyer N, Fessel J, Goyal N, Hanger M, Hernandez AF, Hornik CP, Jackman JG, Lindsay AC, Matheny ME, Ozer K, Seidel J, Stockbridge N, Embi PJ, Lindsell CJ.	Embracing Generative Artificial Intelligence in Clinical Research andÂ Beyond: Opportunities, Challenges, and Solutions		JACC Adv	2025	10.1016/j.jacadv.2025.101593
Giannos P.	Evaluating the limits of AI in medical specialisation: ChatGPT's performance on the UK Neurology Specialty Certificate Examination		BMJ Neurol Open	2023	10.1136/bmjno-2023-000451
Kaneda Y, Takahashi R, Kaneda U, Akashima S, Okita H, Misaki S, Yamashiro A, Ozaki A, Tanimoto T.	Assessing the Performance of GPT-3.5 and GPT-4 on the 2023 Japanese Nursing Examination		Cureus	2023	10.7759/cureus.42924
Wong ZS, Gong Y, Ushiro S.	A pathway from fragmentation to interoperability through standards-based enterprise architecture to enhance patient safety		NPJ Digit Med	2025	10.1038/s41746-025-01442-3
Hwang T, Aggarwal N, Khan PZ, Roberts T, Mahmood A, Griffiths MM, Parsons N, Khan S.	Can ChatGPT assist authors with abstract writing in medical journals? Evaluating the quality of scientific abstracts generated by ChatGPT and original abstracts		PLoS One	2024	10.1371/journal.pone.0297701
Helgestad OK, Hjelholt AJ, Vestergaard SV, Azuz S, SÃ¦dder EA, Overvad TF.	ChatGPT versus physician-derived answers to drug-related questions		Dan Med J	2024	10.61409/A05240360
Sheehy L, Bouchard S, Kakkar A, El Hakim R, Lhoest J, Frank A.	Development and Initial Testing of an Artificial Intelligence-Based Virtual Reality Companion for People Living with Dementia in Long-Term Care		J Clin Med	2024	10.3390/jcm13185574
Lakatos R, Pollner P, Hajdu A, JoÃ³ T.	A multimodal deep learning architecture for smoking detection with a small data approach		Front Artif Intell	2024	10.3389/frai.2024.1326050
Ghafouri S, Safaeian R, Ghanbarian G, LautenschlÃ¤ger T, Ghafouri E.	Medicinal plants used by local communities in southern Fars Province, Iran		Sci Rep	2025	10.1038/s41598-025-88341-5
Lin SY, Law KM, Yeh YC, Wu KC, Lai JH, Lin CH, Hsu WH, Lin CC, Kao CH.	Applying Machine Learning to Carotid Sonographic Features for Recurrent Stroke in Patients With Acute Stroke		Front Cardiovasc Med	2022	10.3389/fcvm.2022.804410
Bhatia S, Alojail M, Sengan S, Dadheech P.	An efficient modular framework for automatic LIONC classification of MedIMG using unified medical language		Front Public Health	2022	10.3389/fpubh.2022.926229
Soulsby WD, Franck LS, Perito E, Brakeman P, Cuneo A, Quill L, Boscardin J, von Scheven E.	Healthcare Utilization Among Youth with Chronic Illness Receiving Care at a Large Urban Academic Healthcare System		Healthcare (Basel)	2024	10.3390/healthcare12222278
Teasdale A, Mills L, Costello R.	Artificial Intelligence-Powered Surgical Consent: Patient Insights		Cureus	2024	10.7759/cureus.68134
Badhon RH, Thompson AC, Lim JI, Leng T, Alam MN.	Quantitative characterization of retinal features in translated OCTA		Exp Biol Med (Maywood)	2024	10.3389/ebm.2024.10333
Tang J, Huang Z, Xu H, Zhang H, Huang H, Tang M, Luo P, Qin D.	Chinese Clinical Named Entity Recognition With Segmentation Synonym Sentence Synthesis Mechanism: Algorithm Development and Validation		JMIR Med Inform	2024	10.2196/60334
La Bella S, Attanasi M, Porreca A, Di Ludovico A, Maggio MC, Gallizzi R, La Torre F, Rigante D, Soscia F, Ardenti Morini F, Insalaco A, Natale MF, Chiarelli F, Simonini G, De Benedetti F, Gattorno M, Breda L.	Reliability of a generative artificial intelligence tool for pediatric familial Mediterranean fever: insights from a multicentre expert survey		Pediatr Rheumatol Online J	2024	10.1186/s12969-024-01011-0
Brandt PS, Kiefer RC, Pacheco JA, Adekkanattu P, Sholle ET, Ahmad FS, Xu J, Xu Z, Ancker JS, Wang F, Luo Y, Jiang G, Pathak J, Rasmussen LV.	Toward cross-platform electronic health record-driven phenotyping using Clinical Quality Language		Learn Health Syst	2020	10.1002/lrh2.10233
Cheng ST, Ng PHF.	The PDC30 Chatbot-Development of a Psychoeducational Resource on Dementia Caregiving Among Family Caregivers: Mixed Methods Acceptability Study		JMIR Aging	2025	10.2196/63715
Bartal A, Jagodnik KM, Chan SJ, Dekel S.	AI and narrative embeddings detect PTSD following childbirth via birth stories		Sci Rep	2024	10.1038/s41598-024-54242-2
Koyama H, Kashio A, Yamasoba T.	Application of Artificial Intelligence in Otology: Past, Present, and Future		J Clin Med	2024	10.3390/jcm13247577
Kulikova AV, Parker JK, Davies BW, Wilke CO.	Semantic search using protein large language models detects class II microcins in bacterial genomes		mSystems	2024	10.1128/msystems.01044-24
Neven H, Zalcman A, Read P, Kosik KS, van der Molen T, Bouwmeester D, Bodnia E, Turin L, Koch C.	Testing the Conjecture That Quantum Processes Create Conscious Experience		Entropy (Basel)	2024	10.3390/e26060460
Badia JM, Casanova-Portoles D, Membrilla E, RubiÃ©s C, Pujol M, Sancho J.	Evaluation of ChatGPT-4 for the detection of surgical site infections from electronic health records after colorectal surgery: A pilot diagnostic accuracy study		J Infect Public Health	2025	10.1016/j.jiph.2024.102627
Lyu YX, Fu Q, Wilczok D, Ying K, King A, Antebi A, Vojta A, Stolzing A, Moskalev A, Georgievskaya A, Maier AB, Olsen A, Groth A, Simon AK, Brunet A, Jamil A, Kulaga A, Bhatti A, Yaden B, Pedersen BK, Schumacher B, Djordjevic B, Kennedy B, Chen C, Huang CY, Correll CU, Murphy CT, Ewald CY, Chen D, Valenzano DR, SoÅ‚dacki D, Erritzoe D, Meyer D, Sinclair DA, Chini EN, Teeling EC, Morgen E, Verdin E…	Longevity biotechnology: bridging AI, biomarkers, geroscience and clinical applications for healthy longevity		Aging (Albany NY)	2024	10.18632/aging.206135
Usman Akbar M, Larsson M, Blystad I, Eklund A.	Brain tumor segmentation using synthetic MR images - A comparison of GANs and diffusion models		Sci Data	2024	10.1038/s41597-024-03073-x
Ming S, Zhang R, Kilicoglu H.	Enhancing the coverage of SemRep using a relation classification approach		J Biomed Inform	2024	10.1016/j.jbi.2024.104658
Li X, Peng L, Wang YP, Zhang W.	Open challenges and opportunities in federated foundation models towards biomedical healthcare		BioData Min	2025	10.1186/s13040-024-00414-9
Zhang X, Li J, Du Y.	Melodic Intonation Therapy on Non-fluent Aphasia After Stroke: A Systematic Review and Analysis on Clinical Trials		Front Neurosci	2022	10.3389/fnins.2021.753356
Tong J, Binder JR, Humphries C, Mazurchuk S, Conant LL, Fernandino L.	A Distributed Network for Multimodal Experiential Representation of Concepts		J Neurosci	2022	10.1523/JNEUROSCI.1243-21.2022
Azkia H, HarritshÃ¸j LH, Nielsen C, Agerlin N, Jensen MG, HillingsÃ¸ JG, Andersen PC, Krogsgaard MR.	A local, non-commercial tissue bank connected to an organ donor program can produce musculoskeletal allografts of uniform quality at very low costs - ten years' experience		Cell Tissue Bank	2024	10.1007/s10561-024-10151-2
Avraham O, Tsaban T, Ben-Aharon Z, Tsaban L, Schueler-Furman O.	Protein language models can capture protein quaternary state		BMC Bioinformatics	2023	10.1186/s12859-023-05549-w
Ding S, Ye J, Hu X, Zou N.	Distilling the knowledge from large-language model for health event prediction		Sci Rep	2024	10.1038/s41598-024-75331-2
Chang D, Hong WS, Taylor RA.	Generating contextual embeddings for emergency department chief complaints		JAMIA Open	2020	10.1093/jamiaopen/ooaa022
Rajjoub R, Arroyave JS, Zaidat B, Ahmed W, Mejia MR, Tang J, Kim JS, Cho SK.	ChatGPT and its Role in the Decision-Making for the Diagnosis and Treatment of Lumbar Spinal Stenosis: A Comparative Analysis and Narrative Review		Global Spine J	2024	10.1177/21925682231195783
Beaulieu-Jones BK, Frau F, Bozzi S, Chandross KJ, Peterschmitt MJ, Cohen C, Coulovrat C, Kumar D, Kruger MJ, Lipnick SL, Fitzsimmons L, Kohane IS, Scherzer CR.	Disease progression strikingly differs in research and real-world Parkinson's populations		medRxiv	2024	10.1101/2024.02.17.24302981
Jacaruso L.	Insights into the nutritional prevention of macular degeneration based on a comparative topic modeling approach		PeerJ Comput Sci	2024	10.7717/peerj-cs.1940
Weissenbacher D, Rawal S, Zhao X, Priestley JRC, Szigety KM, Schmidt SF, Higgins MJ, Magge A, O'Connor K, Gonzalez-Hernandez G, Campbell IM.	PhenoID, a language model normalizer of physical examinations from genetics clinical notes		medRxiv	2024	10.1101/2023.10.16.23296894
Rashidi HH, Pantanowitz J, Hanna MG, Tafti AP, Sanghani P, Buchinsky A, Fennell B, Deebajah M, Wheeler S, Pearce T, Abukhiran I, Robertson S, Palmer O, Gur M, Tran NK, Pantanowitz L.	Introduction to Artificial Intelligence and Machine Learning in Pathology and Medicine: Generative and Nongenerative Artificial Intelligence Basics		Mod Pathol	2025	10.1016/j.modpat.2024.100688
Cabello-Collado C, Rodriguez-Juan J, Ortiz-Perez D, Garcia-Rodriguez J, TomÃ¡s D, Vizcaya-Moreno MF.	Automated Generation of Clinical Reports Using Sensing Technologies with Deep Learning Techniques		Sensors (Basel)	2024	10.3390/s24092751
Wallis KE, Guthrie W, Bennett AE, Gerdes M, Levy SE, Mandell DS, Miller JS.	Adherence to screening and referral guidelines for autism spectrum disorder in toddlers in pediatric primary care		PLoS One	2020	10.1371/journal.pone.0232335
Giske CG, Bressan M, Fiechter F, Hinic V, Mancini S, Nolte O, Egli A.	GPT-4-based AI agents-the new expert system for detection of antimicrobial resistance mechanisms?		J Clin Microbiol	2024	10.1128/jcm.00689-24
Kato Y, Ushida K, Momosaki R.	Evaluating the Accuracy of ChatGPT in the Japanese Board-Certified Physiatrist Examination		Cureus	2024	10.7759/cureus.76214
Justice AC, McMahon B, Madduri R, Crivelli S, Damrauer S, Cho K, Ramoni R, Muralidhar S.	A landmark federal interagency collaboration to promote data science in health care: Million Veteran Program-Computational Health Analytics for Medical Precision to Improve Outcomes Now		JAMIA Open	2024	10.1093/jamiaopen/ooae126
Al-Majmar NA, Gawbah H, Alsubari A.	AHD: Arabic healthcare dataset		Data Brief	2024	10.1016/j.dib.2024.110855
Tazelaar HD, Aubry MC, Roden AC, Heltne C, Mead-Harvey C, Cecchini MJ, Guinee D Jr, Myers JL.	Twenty-Four Years' Experience With a Pulmonary Pathology Journal Club: What Have We Learned?		Arch Pathol Lab Med	2025	10.5858/arpa.2024-0331-OA
Jin Q, Tan C, Chen M, Yan M, Zhang N, Huang S, Liu X.	State-of-the-Art Evidence Retriever for Precision Medicine: Algorithm Development and Validation		JMIR Med Inform	2022	10.2196/40743
Salehjahromi M, Karpinets TV, Sujit SJ, Qayati M, Chen P, Aminu M, Saad MB, Bandyopadhyay R, Hong L, Sheshadri A, Lin J, Antonoff MB, Sepesi B, Ostrin EJ, Toumazis I, Huang P, Cheng C, Cascone T, Vokes NI, Behrens C, Siewerdsen JH, Hazle JD, Chang JY, Zhang J, Lu Y, Godoy MCB, Chung C, Jaffray D, Wistuba I, Lee JJ, Vaporciyan AA, Gibbons DL, Gladish G, Heymach JV, Wu CC, Zhang J, Wu J.	Synthetic PET from CT improves diagnosis and prognosis for lung cancer: Proof of concept		Cell Rep Med	2024	10.1016/j.xcrm.2024.101463
Lee A, Ong W, Makmur A, Ting YH, Tan WC, Lim SWD, Low XZ, Tan JJH, Kumar N, Hallinan JTPD.	Applications of Artificial Intelligence and Machine Learning in Spine MRI		Bioengineering (Basel)	2024	10.3390/bioengineering11090894
Kawazoe Y, Shibata D, Shinohara E, Aramaki E, Ohe K.	A clinical specific BERT developed using a huge Japanese clinical text corpus		PLoS One	2021	10.1371/journal.pone.0259763
Uranbey Ã–, Ã–zbey F, KaygÄ±sÄ±z Ã–, AyrancÄ± F.	Assessing ChatGPT's Diagnostic Accuracy and Therapeutic Strategies in Oral Pathologies: A Cross-Sectional Study		Cureus	2024	10.7759/cureus.58607
Peacock J, Austin A, Shapiro M, Battista A, Samuel A.	Accelerating medical education with ChatGPT: an implementation guide		MedEdPublish (2016)	2023	10.12688/mep.19732.2
Li ZQ, Xu HL, Cao HJ, Liu ZL, Fei YT, Liu JP.	Use of Artificial Intelligence in Peer Review Among Top 100 Medical Journals		JAMA Netw Open	2024	10.1001/jamanetworkopen.2024.48609
Olson RM, Fleurant A, Beauparlant SG, Baymon DE, Marsh R, Schnipper J, Plaisime M, Wispelwey B.	Prolonged Boarding and Racial Discrimination and Dissatisfaction Among Emergency Department Patients		JAMA Netw Open	2024	10.1001/jamanetworkopen.2024.33429
Frosolini A, Franz L, Caragli V, Genovese E, de Filippis C, Marioni G.	Artificial Intelligence in Audiology: A Scoping Review of Current Applications and Future Directions		Sensors (Basel)	2024	10.3390/s24227126
Liang S, Bai X, Gu Y.	Improving Circulating Tumor Cell Detection Using Image Synthesis and Transformer Models in Cancer Diagnostics		Sensors (Basel)	2024	10.3390/s24237822
Weng G, Martin P, Kim H, Won KJ.	Integrating Prior Knowledge Using Transformer for Gene Regulatory Network Inference		Adv Sci (Weinh)	2025	10.1002/advs.202409990
Ille AM, Markosian C, Burley SK, Mathews MB, Pasqualini R, Arap W.	Generative artificial intelligence performs rudimentary structural biology modeling		bioRxiv	2024	10.1101/2024.01.10.575113
Barr PJ, Ryan J, Jacobson NC.	Precision Assessment of COVID-19 Phenotypes Using Large-Scale Clinic Visit Audio Recordings: Harnessing the Power of Patient Voice		J Med Internet Res	2021	10.2196/20545
Huang J, Neill L, Wittbrodt M, Melnick D, Klug M, Thompson M, Bailitz J, Loftus T, Malik S, Phull A, Weston V, Heller JA, Etemadi M.	Generative Artificial Intelligence for Chest Radiograph Interpretation in the Emergency Department		JAMA Netw Open	2023	10.1001/jamanetworkopen.2023.36100
Vassey J, Kennedy CJ, Chang HH, Unger JB.	Generative AI in a new era of computer model-informed tobacco research: a short report		Tob Control	2025	10.1136/tc-2024-058887
Tsujimura T, Yamada K, Ida R, Miwa M, Sasaki Y.	Contextualized medication event extraction with striding NER and multi-turn QA		J Biomed Inform	2023	10.1016/j.jbi.2023.104416
Oshika T.	Artificial Intelligence Applications in Ophthalmology		JMA J	2025	10.31662/jmaj.2024-0139
Bosco C, Otenen E, Osorio Torres J, Nguyen V, Chheda D, Peng X, Jessup NM, Himes AK, Cureton B, Lu Y, Hill CV, Hendrie HC, Barnes PA, Shih PC.	Designing a Multimodal and Culturally Relevant Alzheimer Disease and Related Dementia Generative Artificial Intelligence Tool for Black American Informal Caregivers: Cognitive Walk-Through Usability Study		JMIR Aging	2025	10.2196/60566
Hulman A, Dollerup OL, Mortensen JF, Fenech ME, Norman K, StÃ¸vring H, Hansen TK.	ChatGPT- versus human-generated answers to frequently asked questions about diabetes: A Turing test-inspired survey among employees of a Danish diabetes center		PLoS One	2023	10.1371/journal.pone.0290773
Li Y, Luan Z, Liu Y, Liu H, Qi J, Han D.	Automated information extraction model enhancing traditional Chinese medicine RCT evidence extraction (Evi-BERT): algorithm development and validation		Front Artif Intell	2024	10.3389/frai.2024.1454945
Watters C, Lemanski MK.	Universal skepticism of ChatGPT: a review of early literature on chat generative pre-trained transformer		Front Big Data	2023	10.3389/fdata.2023.1224976
Noda M, Yoshimura H, Okubo T, Koshu R, Uchiyama Y, Nomura A, Ito M, Takumi Y.	Feasibility of Multimodal Artificial Intelligence Using GPT-4 Vision for the Classification of Middle Ear Disease: Qualitative Study and Validation		JMIR AI	2024	10.2196/58342
Wang YM, Shen HW, Chen TJ, Chiang SC, Lin TG.	Performance of ChatGPT-3.5 and ChatGPT-4 in the Taiwan National Pharmacist Licensing Examination: Comparative Evaluation Study		JMIR Med Educ	2025	10.2196/56850
Naghipourfar M, Chen S, Howard MK, Macdonald CB, Saberi A, Hagen T, Mofrad MRK, Coyote-Maestas W, Goodarzi H.	A Suite of Foundation Models Captures the Contextual Interplay Between Codons		bioRxiv	2024	10.1101/2024.10.10.617568
Xiong X, Sweet SM, Liu M, Hong C, Bonzel CL, Panickan VA, Zhou D, Wang L, Costa L, Ho YL, Geva A, Mandl KD, Cheng S, Xia Z, Cho K, Gaziano JM, Liao KP, Cai T, Cai T.	Knowledge-Driven Online Multimodal Automated Phenotyping System		medRxiv	2023	10.1101/2023.09.29.23296239
Kumar M, Khan L, Chang HT.	Evolving techniques in sentiment analysis: a comprehensive review		PeerJ Comput Sci	2025	10.7717/peerj-cs.2592
Devkota P, Mohanty SD, Manda P.	A Gated Recurrent Unit based architecture for recognizing ontology concepts from biological literature		BioData Min	2022	10.1186/s13040-022-00310-0
Phillips E, O'Donoghue O, Zhang Y, Tsimpos P, Mallinger LA, Chatzidakis S, Pohlmann J, Du Y, Kim I, Song J, Brush B, Smirnakis S, Ong CJ, Orfanoudaki A.	HELMET: A Hybrid Machine Learning Framework for Real-Time Prediction of Edema Trajectory in Large Middle Cerebral Artery Stroke		medRxiv	2024	10.1101/2024.11.13.24317229
Malgaroli M, Hull TD, Zech JM, Althoff T.	Natural language processing for mental health interventions: a systematic review and research framework		Transl Psychiatry	2023	10.1038/s41398-023-02592-2
Qu Y, Niu Z, Ding Q, Zhao T, Kong T, Bai B, Ma J, Zhao Y, Zheng J.	Ensemble Learning with Supervised Methods Based on Large-Scale Protein Language Models for Protein Mutation Effects Prediction		Int J Mol Sci	2023	10.3390/ijms242216496
Paradise Vit A, Magid A.	Differences in Fear and Negativity Levels Between Formal and Informal Health-Related Websites: Analysis of Sentiments and Emotions		J Med Internet Res	2024	10.2196/55151
Flamholz ZN, Biller SJ, Kelly L.	Large language models improve annotation of prokaryotic viral proteins		Nat Microbiol	2024	10.1038/s41564-023-01584-8
Khalighi S, Reddy K, Midya A, Pandav KB, Madabhushi A, Abedalthagafi M.	Artificial intelligence in neuro-oncology: advances and challenges in brain tumor diagnosis, prognosis, and precision treatment		NPJ Precis Oncol	2024	10.1038/s41698-024-00575-0
Blankemeier L, Cohen JP, Kumar A, Van Veen D, Gardezi SJS, Paschali M, Chen Z, Delbrouck JB, Reis E, Truyts C, Bluethgen C, Jensen MEK, Ostmeier S, Varma M, Valanarasu JMJ, Fang Z, Huo Z, Nabulsi Z, Ardila D, Weng WH, Amaro E, Ahuja N, Fries J, Shah NH, Johnston A, Boutin RD, Wentland A, Langlotz CP, Hom J, Gatidis S, Chaudhari AS.	Merlin: A Vision Language Foundation Model for 3D Computed Tomography		Res Sq	2024	10.21203/rs.3.rs-4546309/v1
Xu X, Jiang R, Zheng S, Wang M, Ju Y, Li J.	Classification of Chronic Dizziness Using Large Language Models		J Healthc Inform Res	2024	10.1007/s41666-024-00178-1
Webster JL, Lakamana S, Ge Y, Sarker A.	"I Been Taking Adderall Mixing it With Lean, Hope I Don't Wake Up Out My Sleep": Harnessing Twitter to Understand Nonmedical Prescription Stimulant Use among Black Women and Men Subscribers		medRxiv	2024	10.1101/2024.12.03.24318408
Cho SI, Navarrete-Dechent C, Daneshjou R, Cho HS, Chang SE, Kim SH, Na JI, Han SS.	Generation of a Melanoma and Nevus Data Set From Unstandardized Clinical Photographs on the Internet		JAMA Dermatol	2023	10.1001/jamadermatol.2023.3521
Guggilla V, Kang M, Bak MJ, Tran SD, Pawlowski A, Nannapaneni P, Rasmussen LV, Schneider D, Donnelly H, Agrawal A, Liebovitz D, Misharin AV, Budinger GS, Wunderink RG, Walunas TL, Gao CA; NU SCRIPT Study Investigators.	Large language models outperform traditional structured data-based approaches in identifying immunosuppressed patients		medRxiv	2025	10.1101/2025.01.16.25320564
Afshar M, Resnik F, Ryan Baumann M, Hintzke J, Sullivan AG, Shah T, Stordalen A, Oberst M, Dambach J, Mrotek LA, Quinn M, Abramson K, Kleinschmidt P, Brazelton T, Twedt H, Kunstman D, Long J, Patterson B, Liao F, Rasmussen S, Burnside E, Goswami C, Gordon J.	A Novel Playbook for Pragmatic Trial Operations to Monitor and Evaluate Ambient Artificial Intelligence in Clinical Practice		medRxiv	2025	10.1101/2024.12.27.24319685
Lai PT, Wei CH, Luo L, Chen Q, Lu Z.	BioREx: Improving biomedical relation extraction by leveraging heterogeneous datasets		J Biomed Inform	2023	10.1016/j.jbi.2023.104487
Mears ER, Handley RR, Grant MJ, Reid SJ, Day BT, Rudiger SR, McLaughlan CJ, Verma PJ, Bawden SC, Patassini S, Unwin RD, Cooper GJS, Gusella JF, MacDonald ME, Brauning R, Maclean P, Pearson JF, Waldvogel HJ, Faull RLM, Snell RG.	A Multi-Omic Huntington's Disease Transgenic Sheep-Model Database for Investigating Disease Pathogenesis		J Huntingtons Dis	2021	10.3233/JHD-210482
Bhattacharya S, Saleem SM, Singh A, Singh S, Tripathi S.	Empowering precision medicine: regenerative AI in breast cancer		Front Oncol	2024	10.3389/fonc.2024.1465720
Sapre T, Miller HL, Schwartz A, Ketcheson LR, Price A, Winkelseth K, Barcelona JM, Zernicke RF, Hasson RE.	Enhancing home-based physical activity for neurodivergent children: adapting the InPACT at Home program with AI and universal design		Front Physiol	2025	10.3389/fphys.2024.1496114
Wada S, Takeda T, Okada K, Manabe S, Konishi S, Kamohara J, Matsumura Y.	Oversampling effect in pretraining for bidirectional encoder representations from transformers (BERT) to localize medical BERT and enhance biomedical BERT		Artif Intell Med	2024	10.1016/j.artmed.2024.102889
Yau JY, Saadat S, Hsu E, Murphy LS, Roh JS, Suchard J, Tapia A, Wiechmann W, Langdorf MI.	Accuracy of Prospective Assessments of 4 Large Language Model Chatbot Responses to Patient Questions About Emergency Care: Experimental Comparative Study		J Med Internet Res	2024	10.2196/60291
Okada Y, Mertens M, Liu N, Lam SSW, Ong MEH.	AI and machine learning in resuscitation: Ongoing research, new concepts, and key challenges		Resusc Plus	2023	10.1016/j.resplu.2023.100435
Troutman SBW, Madden DJ, Diaz MT.	Cerebral White Matter Mediation of Age-Related Differences in Picture Naming Across Adulthood		Neurobiol Lang (Camb)	2022	10.1162/nol_a_00065
Alam M, Samad MD, Vidyaratne L, Glandon A, Iftekharuddin KM.	Survey on Deep Neural Networks in Speech and Vision Systems		Neurocomputing (Amst)	2020	10.1016/j.neucom.2020.07.053
Gandhi TK, Classen D, Sinsky CA, Rhew DC, Vande Garde N, Roberts A, Federico F.	How can artificial intelligence decrease cognitive and work burden for front line practitioners?		JAMIA Open	2023	10.1093/jamiaopen/ooad079
Wang YJ, Wang P, Adams LC, Sheybani ND, Qu L, Sarrami AH, Theruvath AJ, Gatidis S, Ho T, Zhou Q, Pribnow A, Thakor AS, Rubin D, Daldrup-Link HE.	Low-count whole-body PET/MRI restoration: an evaluation of dose reduction spectrum and five state-of-the-art artificial intelligence models		Eur J Nucl Med Mol Imaging	2023	10.1007/s00259-022-06097-w
Nevado Santos M, Nevado Ãlvarez P.	The future of artificial intelligence in Healthcare: smaller, more specialized language models		Rev Esp Enferm Dig	2025	10.17235/reed.2025.11141/2025
Van Meter AR, Wheaton MG, Cosgrove VE, Andreadis K, Robertson RE.	The Goldilocks Zone: Finding the right balance of user and institutional risk for suicide-related generative AI queries		PLOS Digit Health	2025	10.1371/journal.pdig.0000711
Dobbins NJ, Spital CH, Black RA, Morrison JM, de Veer B, Zampino E, Harrington RD, Britt BD, Stephens KA, Wilcox AB, Tarczy-Hornoch P, Mooney SD.	Leaf: an open-source, model-agnostic, data-driven web application for cohort discovery and translational biomedical research		J Am Med Inform Assoc	2020	10.1093/jamia/ocz165
Xie WJ, Liu D, Wang X, Zhang A, Wei Q, Nandi A, Dong S, Warshel A.	Enhancing luciferase activity and stability through generative modeling of natural enzyme sequences		Proc Natl Acad Sci U S A	2023	10.1073/pnas.2312848120
Ball R, Talal AH, Dang O, MuÃ±oz M, Markatou M.	Trust but Verify: Lessons Learned for the Application of AI to Case-Based Clinical Decision-Making From Postmarketing Drug Safety Assessment at the US Food and Drug Administration		J Med Internet Res	2024	10.2196/50274
Wang Y, Fu S, Shen F, Henry S, Uzuner O, Liu H.	The 2019 n2c2/OHNLP Track on Clinical Semantic Textual Similarity: Overview		JMIR Med Inform	2020	10.2196/23375
Ventura CAI, Denton EE.	Artificial Intelligence Chatbots and Emergency Medical Services: Perspectives on the Implications of Generative AI in Prehospital Care		Open Access Emerg Med	2023	10.2147/OAEM.S420764
Imani Farahani N, Lin L, Nazir S, Naderi A, Rokos L, McIntosh AR, Julian LM.	Advances in physiological and clinical relevance of hiPSC-derived brain models for precision medicine pipelines		Front Cell Neurosci	2025	10.3389/fncel.2024.1478572
Avanzo M, Stancanello J, Pirrone G, Drigo A, Retico A.	The Evolution of Artificial Intelligence in Medical Imaging: From Computer Science to Machine and Deep Learning		Cancers (Basel)	2024	10.3390/cancers16213702
Yilmaz Y, Jurado Nunez A, Ariaeinejad A, Lee M, Sherbino J, Chan TM.	Harnessing Natural Language Processing to Support Decisions Around Workplace-Based Assessment: Machine Learning Study of Competency-Based Medical Education		JMIR Med Educ	2022	10.2196/30537
Liu S, Mallol-Ragolta A, Parada-Cabaleiro E, Qian K, Jing X, Kathan A, Hu B, Schuller BW.	Audio self-supervised learning: A survey		Patterns (N Y)	2022	10.1016/j.patter.2022.100616
Ferrell BJ, Raskin SE, Zimmerman EB, Timberline DH, McInnes BT, Krist AH.	Attention-Based Models for Classifying Small Data Sets Using Community-Engaged Research Protocols: Classification System Development and Validation Pilot Study		JMIR Form Res	2022	10.2196/32460
Yuan H, Hicks P, Ahmadian M, Johnson KA, Valtadoros L, Krishnan A.	Annotating publicly-available samples and studies using interpretable modeling of unstructured metadata		Brief Bioinform	2024	10.1093/bib/bbae652
Peng C, Yang X, Yu Z, Bian J, Hogan WR, Wu Y.	Clinical concept and relation extraction using prompt-based machine reading comprehension		J Am Med Inform Assoc	2023	10.1093/jamia/ocad107
Hintersteininger M, Haselwanter P, Maleczek M, Laxar D, Hermann M, Hermann A, Buchtele N, Staudinger T, Zauner C, Schneeweiss-Gleixner M.	The Influence of Prone Positioning on Energy and Protein Delivery in COVID-19 Patients Requiring ECMO Support		Nutrients	2024	10.3390/nu16203534
Beaulieu-Jones BK, Frau F, Bozzi S, Chandross KJ, Peterschmitt MJ, Cohen C, Coulovrat C, Kumar D, Kruger MJ, Lipnick SL, Fitzsimmons L, Kohane IS, Scherzer CR.	Disease progression strikingly differs in research and real-world Parkinson's populations		NPJ Parkinsons Dis	2024	10.1038/s41531-024-00667-5
Qiu X, Li H, Ver Steeg G, Godzik A.	Advances in AI for Protein Structure Prediction: Implications for Cancer Drug Discovery and Development		Biomolecules	2024	10.3390/biom14030339
Lin C, Bethard S, Dligach D, Sadeque F, Savova G, Miller TA.	Does BERT need domain adaptation for clinical negation detection?		J Am Med Inform Assoc	2020	10.1093/jamia/ocaa001
Giannos P, Delardas O.	Performance of ChatGPT on UK Standardized Admission Tests: Insights From the BMAT, TMUA, LNAT, and TSA Examinations		JMIR Med Educ	2023	10.2196/47737
Blenkinsop L.	R/DoctorsUK (Sampling Bias in Action): How English Junior Doctors Pay Referendum Results Compared to Those Predicted on the Doctors UK Reddit		Cureus	2025	10.7759/cureus.76714
Matsui K, Utsumi T, Aoki Y, Maruki T, Takeshima M, Takaesu Y.	Human-Comparable Sensitivity of Large Language Models in Identifying Eligible Studies Through Title and Abstract Screening: 3-Layer Strategy Using GPT-3.5 and GPT-4 for Systematic Reviews		J Med Internet Res	2024	10.2196/52758
Kuang X, Su Z, Liu YL, Lin X, Spencer-Smith J, Derr T, Wu Y, Meiler J.	SuperWater: Predicting Water Molecule Positions on Protein Structures by Generative AI		bioRxiv	2024	10.1101/2024.11.18.624208
Fan C, Hahn N, Kamdar F, Avansino D, Wilson GH, Hochberg L, Shenoy KV, Henderson JM, Willett FR.	Plug-and-Play Stability for Intracortical Brain-Computer Interfaces: A One-Year Demonstration of Seamless Brain-to-Text Communication		Adv Neural Inf Process Syst	2023
Yang T, Sucholutsky I, Jen KY, Schonlau M.	exKidneyBERT: a language model for kidney transplant pathology reports and the crucial role of extended vocabularies		PeerJ Comput Sci	2024	10.7717/peerj-cs.1888
Bhate NJ, Mittal A, He Z, Luo X.	Zero-shot Learning with Minimum Instruction to Extract Social Determinants and Family History from Clinical Notes using GPT Model		Proc IEEE Int Conf Big Data	2023	10.1109/BigData59044.2023.10386811
Ensign D, Nisly SA, Pardo CO.	The Future of Generative AI in Continuing Professional Development (CPD): Crowdsourcing the Alliance Community		J CME	2024	10.1080/28338073.2024.2437288
Zaidi R, Asghedom J, Singh S.	Pulmonary Embolism Education: Role of Generative Artificial Intelligence Models		Mo Med	2024
Lai PT, Wei CH, Luo L, Chen Q, Lu Z.	BioREx: Improving Biomedical Relation Extraction by Leveraging Heterogeneous Datasets		ArXiv	2023
Cui Z, Yu K, Yuan Z, Dong X, Luo W.	Language inference-based learning for Low-Resource Chinese clinical named entity recognition using language model		J Biomed Inform	2024	10.1016/j.jbi.2023.104559
Musso M, HÃ¼bner D, Schwarzkopf S, Bernodusson M, LeVan P, Weiller C, Tangermann M.	Aphasia recovery by language training using a brain-computer interface: a proof-of-concept study		Brain Commun	2022	10.1093/braincomms/fcac008
Khan U, Koivukoski S, Valkonen M, Latonen L, Ruusuvuori P.	The effect of neural network architecture on virtual H&E staining: Systematic assessment of histological feasibility		Patterns (N Y)	2023	10.1016/j.patter.2023.100725
Anderson LB, Kanneganti D, Houk MB, Holm RH, Smith T.	Generative AI as a Tool for Environmental Health Research Translation		Geohealth	2023	10.1029/2023GH000875
Juanes CortÃ©s B, Vera-Ramos JA, Lovering RC, Gaudet P, Laegreid A, Logie C, Schulz S, RoldÃ¡n-GarcÃ­a MDM, Kuiper M, FernÃ¡ndez-Breis JT.	Formalization of gene regulation knowledge using ontologies and gene ontology causal activity models		Biochim Biophys Acta Gene Regul Mech	2021	10.1016/j.bbagrm.2021.194766
Bull S, Hood S, Mumby S, Hendrickson A, Silvasstar J, Salyers A.	Feasibility of using an artificially intelligent chatbot to increase access to information and sexual and reproductive health services		Digit Health	2024	10.1177/20552076241308994
Haaker TS, Choi JS, Nanjo CJ, Warner PB, Abu-Hanna A, Kawamoto K.	Approaches for extracting daily dosage from free-text prescription signatures in heart failure with reduced ejection fraction: a comparative study		JAMIA Open	2025	10.1093/jamiaopen/ooae153
Mukunya D, Nantale R, Kayemba F, Ajalo E, Pangholi K, Babuya J, Langoya Akuu S, Namiiro AM, Tweheyo R, Ekak S, Nakitto B, Nantongo K, Mpagi JL, Musaba MW, Oguttu F, Kuteesa J, Mubuuke AG, Munabi IG, Kiguli S.	Utilisation of ChatGPT and other Artificial Intelligence tools among medical faculty in Uganda: a cross-sectional study		MedEdPublish (2016)	2025	10.12688/mep.20554.2
Urbina F, Lentzos F, Invernizzi C, Ekins S.	AI in drug discovery: A wake-up call		Drug Discov Today	2023	10.1016/j.drudis.2022.103410
Howard D, Maslej MM, Lee J, Ritchie J, Woollard G, French L.	Transfer Learning for Risk Classification of Social Media Posts: Model Evaluation Study		J Med Internet Res	2020	10.2196/15371
FitzJohn RG, Knock ES, Whittles LK, Perez-Guzman PN, Bhatia S, Guntoro F, Watson OJ, Whittaker C, Ferguson NM, Cori A, Baguelin M, Lees JA.	Reproducible parallel inference and simulation of stochastic state space models using odin, dust, and mcstate		Wellcome Open Res	2021	10.12688/wellcomeopenres.16466.2
Chen C, Bunescu R, Marling C.	A Semantic Parsing Pipeline for Context-Dependent Question Answering over Temporally Structured Data		Nat Lang Eng	2023	10.1017/s1351324921000292
Roch FE, Hahn FM, JÃ¤ckle K, Meier MP, Stinus H, Lehmann W, Perthel R, Roch PJ.	Diagnosis, treatment, and prevention of ankle sprains: Comparing free chatbot recommendations with clinical guidelines		Foot Ankle Surg	2024	10.1016/j.fas.2024.12.003
Kwan P, Boffini M, Fahoum F, El Tahry R, O'Brien TJ, Keough K, Boggs J, Goldberg-Stern H, Beraldi F, Giannicola G, Lee YC, Sen A; COREâ€VNS Registry Group.	Baseline characteristics and predictors for early implantation of vagus nerve stimulation therapy in people with drug-resistant epilepsy: Observations from an international prospective outcomes registry (CORE-VNS)		Epilepsia Open	2024	10.1002/epi4.13015
Hamad AF, Monchka BA, Bolton JM, Plana-Ripoll O, Roos LL, Elgendi M, Lix LM.	The Intergenerational Transfer of Mental Disorders: A Population-Based Multigenerational Linkage Study: Le transfert intergÃ©nÃ©rationnel des troubles mentaux : une Ã©tude sur les liens multigÃ©nÃ©rationnels basÃ©e sur la population		Can J Psychiatry	2024	10.1177/07067437241255096
Bland T.	Enhancing Medical Student Engagement Through Cinematic Clinical Narratives: Multimodal Generative AI-Based Mixed Methods Study		JMIR Med Educ	2025	10.2196/63865
Tao C, Li Y, Li J, Li M, Yu E, Amith M, Tang L, Savas L, Cui L.	VaxBot-HPV: A GPT-based Chatbot for Answering HPV Vaccine-related Questions		Res Sq	2024	10.21203/rs.3.rs-4876692/v1
Baker W, Colditz JB, Dobbs PD, Mai H, Visweswaran S, Zhan J, Primack BA.	Classification of Twitter Vaping Discourse Using BERTweet: Comparative Deep Learning Study		JMIR Med Inform	2022	10.2196/33678
Ille AM, Markosian C, Burley SK, Mathews MB, Pasqualini R, Arap W.	Generative artificial intelligence performs rudimentary structural biology modeling		Sci Rep	2024	10.1038/s41598-024-69021-2
de Jonge S, Potters WV, Verhamme C.	Artificial intelligence for automatic classification of needle EMG signals: A scoping review		Clin Neurophysiol	2024	10.1016/j.clinph.2023.12.134
Zhou X, Song S, Zhang Y, Hou Z.	Deep Learning Analysis of COVID-19 Vaccine Hesitancy and Confidence Expressed on Twitter in 6 High-Income Countries: Longitudinal Observational Study		J Med Internet Res	2023	10.2196/49753
Williams A, Schulte K, Varaden D.	Incense is the one that keeps the air fresh': indoor air quality perceptions and attitudes towards health risk		BMC Public Health	2024	10.1186/s12889-024-20635-1
GomollÃ³n F, Gisbert JP, Guerra I, Plaza R, Pajares Villarroya R, Moreno AlmazÃ¡n L, LÃ³pez MartÃ­n MC, DomÃ­nguez Antonaya M, Vera Mendoza MI, Aparicio J, MartÃ­nez V, Tagarro I, FernÃ¡ndez-Nistal A, Lumbreras S, MatÃ© C, Montoto C; Premonition-CD Study Group.	Clinical characteristics and prognostic factors for Crohn's disease relapses using natural language processing and machine learning: a pilot study		Eur J Gastroenterol Hepatol	2022	10.1097/MEG.0000000000002317
Cosma A, Stevens G, Martin G, Duinhof EL, Walsh SD, Garcia-Moya I, KÃ¶ltÅ‘ A, Gobina I, Canale N, Catunda C, Inchley J, de Looze M.	Cross-National Time Trends in Adolescent Mental Well-Being From 2002 to 2018 and the Explanatory Role of Schoolwork Pressure		J Adolesc Health	2020	10.1016/j.jadohealth.2020.02.010
Shabbir B, Saleem S, Aleem I, Babar N, Farooq H, Loya A, Naveed H.	Low-Cost Histopathological Mitosis Detection for Microscope-acquired Images		AMIA Jt Summits Transl Sci Proc	2024
Yang J, Shu L, Han M, Pan J, Chen L, Yuan T, Tan L, Shu Q, Duan H, Li H.	RDmaster: A novel phenotype-oriented dialogue system supporting differential diagnosis of rare disease		Comput Biol Med	2024	10.1016/j.compbiomed.2024.107924
Wang Y, Zhou C, Ying L, Chan HP, Lee E, Chughtai A, Hadjiiski LM, Kazerooni EA.	Enhancing Early Lung Cancer Diagnosis: Predicting Lung Nodule Progression in Follow-Up Low-Dose CT Scan with Deep Generative Model		Cancers (Basel)	2024	10.3390/cancers16122229
Zhang J, Yang P, Zeng L, Li S, Zhou J.	Ventilator-Associated Pneumonia Prediction Models Based on AI: Scoping Review		JMIR Med Inform	2024	10.2196/57026
Kane MJ, King C, Esserman D, Latham NK, Greene EJ, Ganz DA.	A compressed large language model embedding dataset of ICD 10 CM descriptions		BMC Bioinformatics	2023	10.1186/s12859-023-05597-2
Seinen TM, Kors JA, van Mulligen EM, Fridgeirsson E, Rijnbeek PR.	The added value of text from Dutch general practitioner notes in predictive modeling		J Am Med Inform Assoc	2023	10.1093/jamia/ocad160
Kumar I, Yadav N, Verma A.	Navigating Artificial Intelligence in Scientific Manuscript Writing: Tips and Traps		Indian J Radiol Imaging	2025	10.1055/s-0044-1800801
Kane MJ, King C, Esserman D, Latham NK, Greene EJ, Ganz DA.	A Compressed Language Model Embedding Dataset of ICD 10 CM Descriptions		medRxiv	2023	10.1101/2023.04.24.23289046
Oo TAA, Romo ML, George G, Mwai E, Nyaga E, Mantell JE, Odhiambo JO, Govender K, Kelvin EA.	Using the Health Belief Model to Understand Why Making Oral HIV Self-Testing Available to Truck Drivers in Kenya Had Little Impact on Six-Month Testing		AIDS Behav	2024	10.1007/s10461-024-04500-1
Jo E, Yoo H, Kim JH, Kim YM, Song S, Joo HJ.	Fine-Tuned Bidirectional Encoder Representations From Transformers Versus ChatGPT for Text-Based Outpatient Department Recommendation: Comparative Study		JMIR Form Res	2024	10.2196/47814
Zanardo M, Visser JJ, Colarieti A, Cuocolo R, Klontzas ME, Pinto Dos Santos D, Sardanelli F; European Society of Radiology (ESR).	Impact of AI on radiology: a EuroAIM/EuSoMII 2024 survey among members of the European Society of Radiology		Insights Imaging	2024	10.1186/s13244-024-01801-w
Cutforth M, Watson H, Brown C, Wang C, Thomson S, Fell D, Dilys V, Scrimgeour M, Schrempf P, Lesh J, Muir K, Weir A, O'Neil AQ.	Acute stroke CDS: automatic retrieval of thrombolysis contraindications from unstructured clinical letters		Front Digit Health	2023	10.3389/fdgth.2023.1186516
Singh P, Haimovich J, Reeder C, Khurshid S, Lau ES, Cunningham JW, Philippakis A, Anderson CD, Ho JE, Lubitz SA, Batra P.	One Clinician Is All You Need-Cardiac Magnetic Resonance Imaging Measurement Extraction: Deep Learning Algorithm Development		JMIR Med Inform	2022	10.2196/38178
Brant AR, Pershing S, Hess O, Rooney D, Goldberg J, Tabin G, Wang SY.	The Impact of COVID-19 on Missed Ophthalmology Clinic Visits		Clin Ophthalmol	2021	10.2147/OPTH.S341739
Jacobs SM, Lundy NN, Issenberg SB, Chandran L.	Reimagining Core Entrustable Professional Activities for Undergraduate Medical Education in the Era of Artificial Intelligence		JMIR Med Educ	2023	10.2196/50903
Esmaelbeigi A, Kalinowski J, Tomic N, Rivard MJ, Vuong T, Devic S, Enger SA.	E-Brachy: New dosimetry package for electronic brachytherapy sources		Med Phys	2025	10.1002/mp.17462
Kavadella A, Dias da Silva MA, Kaklamanos EG, Stamatopoulos V, Giannakopoulos K.	Evaluation of ChatGPT's Real-Life Implementation in Undergraduate Dental Education: Mixed Methods Study		JMIR Med Educ	2024	10.2196/51344
Anderson LB, Kanneganti D, Bentley Houk M, Holm RH, Smith T.	Generative AI as a Tool for Environmental Health Research Translation		medRxiv	2023	10.1101/2023.02.14.23285938
Yang X, Chen A, PourNejatian N, Shin HC, Smith KE, Parisien C, Compas C, Martin C, Costa AB, Flores MG, Zhang Y, Magoc T, Harle CA, Lipori G, Mitchell DA, Hogan WR, Shenkman EA, Bian J, Wu Y.	A large language model for electronic health records		NPJ Digit Med	2022	10.1038/s41746-022-00742-2
Parwez MA, Fazil M, Arif M, Nafis MT, Auwul MR.	Biomedical Text Classification Using Augmented Word Representation Based on Distributional and Relational Contexts		Comput Intell Neurosci	2023	10.1155/2023/2989791
Zeng J, Zou X, Li S, Tang Y, Teng S, Li H, Wang C, Wu Y, Zhang L, Zhong Y, Liu J, Liu S.	Assessing the Role of the Generative Pretrained Transformer (GPT) in Alzheimer's Disease Management: Comparative Study of Neurologist- and Artificial Intelligence-Generated Responses		J Med Internet Res	2024	10.2196/51095
Tan TWK, Nguyen KN, Zhang C, Kong R, Cheng SF, Ji F, Chong JSX, Yi Chong EJ, Venketasubramanian N, Orban C, Chee MWL, Chen C, Zhou JH, Yeo BTT.	Evaluation of Brain Age as a Specific Marker of Brain Health		bioRxiv	2024	10.1101/2024.11.16.623903
Johnson D, Goodman R, Patrinely J, Stone C, Zimmerman E, Donald R, Chang S, Berkowitz S, Finn A, Jahangir E, Scoville E, Reese T, Friedman D, Bastarache J, van der Heijden Y, Wright J, Carter N, Alexander M, Choe J, Chastain C, Zic J, Horst S, Turker I, Agarwal R, Osmundson E, Idrees K, Kieman C, Padmanabhan C, Bailey C, Schlegel C, Chambless L, Gibson M, Osterman T, Wheless L.	Assessing the Accuracy and Reliability of AI-Generated Medical Responses: An Evaluation of the Chat-GPT Model		Res Sq	2023	10.21203/rs.3.rs-2566942/v1
Limaye NP, Matias WR, Rozansky H, Neville BA, Vise A, McEvoy DS, Dutta S, Gershanik E.	Limited English Proficiency and Sepsis Mortality by Race and Ethnicity		JAMA Netw Open	2024	10.1001/jamanetworkopen.2023.50373
Deshpande SH.	Interconnecting surgical science, art, philosophy and technology for holistic health		J Ayurveda Integr Med	2025	10.1016/j.jaim.2024.101010
Hartford A, Stein DJ.	The Machine Speaks: Conversational AI and the Importance of Effort to Relationships of Meaning		JMIR Ment Health	2024	10.2196/53203
Pagano S, Holzapfel S, Kappenschneider T, Meyer M, Maderbacher G, Grifka J, Holzapfel DE.	Arthrosis diagnosis and treatment recommendations in clinical practice: an exploratory investigation with the generative AI model GPT-4		J Orthop Traumatol	2023	10.1186/s10195-023-00740-4
Dronkers EAC, Geneid A, Al Yaghchi C, Lechien JR.	Evaluating the Potential of AI Chatbots in Treatment Decision-making for Acquired Bilateral Vocal Fold Paralysis in Adults		J Voice	2024	10.1016/j.jvoice.2024.02.020
Poongodi M, Malviya M, Hamdi M, Rauf HT, Kadry S, Thinnukool O.	The Recent Technologies to Curb the Second-Wave of COVID-19 Pandemic		IEEE Access	2021	10.1109/ACCESS.2021.3094400
Zimmerman RM, Hernandez EJ, Yandell M, Tristani-Firouzi M, Silver RM, Grobman W, Haas D, Saade G, Steller J, Blue NR.	AI-based analysis of fetal growth restriction in a prospective obstetric cohort quantifies compound risks for perinatal morbidity and mortality and identifies previously unrecognized high risk clinical scenarios		BMC Pregnancy Childbirth	2025	10.1186/s12884-024-07095-6
Khoroshkin M, Zinkevich A, Aristova E, Yousefi H, Lee SB, Mittmann T, Manegold K, Penzar D, Raleigh DR, Kulakovskiy IV, Goodarzi H.	A generative framework for enhanced cell-type specificity in rationally designed mRNAs		bioRxiv	2024	10.1101/2024.12.31.630783
Qu X, Yang J, Chen T, Zhang W.	[Reflections on the Implications of the Developments in ChatGPT for Changes in Medical Education Models]		Sichuan Da Xue Xue Bao Yi Xue Ban	2023	10.12182/20231360302
Long CY, Wang CL, Lin KL, Ker CR, Loo Z, Liu Y, Wu PC.	Laparoscopic Long Mesh Surgery with Augmented Round Ligaments: A Novel Uterine Preservation Procedure For Apical Pelvic Organ Prolapse		Sci Rep	2020	10.1038/s41598-020-63725-x
Yoon D, Myong Y, Kim YG, Sim Y, Cho M, Oh BM, Kim S.	Latent diffusion model-based MRI superresolution enhances mild cognitive impairment prognostication and Alzheimer's disease classification		Neuroimage	2024	10.1016/j.neuroimage.2024.120663
Daluwatte C, Khromava A, Chen Y, Serradell L, Chabanon AL, Chan-Ou-Teung A, Molony C, Juhaeri J.	Application of a Language Model Tool for COVID-19 Vaccine Adverse Event Monitoring Using Web and Social Media Content: Algorithm Development and Validation Study		JMIR Infodemiology	2024	10.2196/53424
Seidl K, Stauch L, Affengruber L, Sommer I, Wahl A, Rojatz D, Klerings I, Gugglberger L, Okan O, Griebler U.	Conceptualization of health literacy from the perspective of children and adolescents - a meta-ethnography		Sci Rep	2025	10.1038/s41598-025-89371-9
Singh R, Im C, Qiu Y, Mackness B, Gupta A, Joren T, Sledzieski S, Erlach L, Wendt M, Fomekong Nanfack Y, Bryson B, Berger B.	Learning the language of antibody hypervariability		Proc Natl Acad Sci U S A	2025	10.1073/pnas.2418918121
Momeni Pour Z, Beheshti Shirazi AA.	Identifying COVID-19-Infected Segments in Lung CT Scan Through Two Innovative Artificial Intelligence-Based Transformer Models		Arch Acad Emerg Med	2024	10.22037/aaemj.v13i1.2515
Hartman VC, Bapat SS, Weiner MG, Navi BB, Sholle ET, Campion TR Jr.	A method to automate the discharge summary hospital course for neurology patients		J Am Med Inform Assoc	2023	10.1093/jamia/ocad177
Agnikula Kshatriya BS, Sagheb E, Wi CI, Yoon J, Seol HY, Juhn Y, Sohn S.	Identification of asthma control factor in clinical notes using a hybrid deep learning model		BMC Med Inform Decis Mak	2021	10.1186/s12911-021-01633-4
Joyce C, Markossian TW, Nikolaides J, Ramsey E, Thompson HM, Rojas JC, Sharma B, Dligach D, Oguss MK, Cooper RS, Afshar M.	The Evaluation of a Clinical Decision Support Tool Using Natural Language Processing to Screen Hospitalized Adults for Unhealthy Substance Use: Protocol for a Quasi-Experimental Design		JMIR Res Protoc	2022	10.2196/42971
Gao S, Kotevska O, Sorokine A, Christian JB.	A pre-training and self-training approach for biomedical named entity recognition		PLoS One	2021	10.1371/journal.pone.0246310
Ren F, Aliper A, Chen J, Zhao H, Rao S, Kuppe C, Ozerov IV, Zhang M, Witte K, Kruse C, Aladinskiy V, Ivanenkov Y, Polykovskiy D, Fu Y, Babin E, Qiao J, Liang X, Mou Z, Wang H, Pun FW, Torres-Ayuso P, Veviorskiy A, Song D, Liu S, Zhang B, Naumov V, Ding X, Kukharenko A, Izumchenko E, Zhavoronkov A.	A small-molecule TNIK inhibitor targets fibrosis in preclinical and clinical models		Nat Biotechnol	2025	10.1038/s41587-024-02143-0
Jaume-Santero F, Bornet A, Valery A, Naderi N, Vicente Alvarez D, Proios D, Yazdani A, Bournez C, Fessard T, Teodoro D.	Transformer Performance for Chemical Reactions: Analysis of Different Predictive and Evaluation Scenarios		J Chem Inf Model	2023	10.1021/acs.jcim.2c01407
Wei WQ, Yan C, Grabowska M, Dickson A, Li B, Wen Z, Roden D, Stein C, EmbÃ­ P, Peterson J, Feng Q, Malin B.	Leveraging Generative AI to Prioritize Drug Repurposing Candidates: Validating Identified Candidates for Alzheimer's Disease in Real-World Clinical Datasets		Res Sq	2023	10.21203/rs.3.rs-3125859/v1
Zhou H, Austin R, Lu SC, Silverman GM, Zhou Y, Kilicoglu H, Xu H, Zhang R.	Complementary and Integrative Health Information in the literature: its lexicon and named entity recognition		J Am Med Inform Assoc	2024	10.1093/jamia/ocad216
Jalili J, Jiravarnsirikul A, Bowd C, Chuter B, Belghith A, Goldbaum MH, Baxter SL, Weinreb RN, Zangwill LM, Christopher M.	Glaucoma Detection and Feature Identification via GPT-4V Fundus Image Analysis		Ophthalmol Sci	2024	10.1016/j.xops.2024.100667
Lokker C, Bagheri E, Abdelkader W, Parrish R, Afzal M, Navarro T, Cotoi C, Germini F, Linkins L, Haynes RB, Chu L, Iorio A.	Deep learning to refine the identification of high-quality clinical research articles from the biomedical literature: Performance evaluation		J Biomed Inform	2023	10.1016/j.jbi.2023.104384
van Es B, Reteig LC, Tan SC, Schraagen M, Hemker MM, Arends SRS, Rios MAR, Haitjema S.	Negation detection in Dutch clinical texts: an evaluation of rule-based and machine learning methods		BMC Bioinformatics	2023	10.1186/s12859-022-05130-x
Ersavas T, Smith MA, Mattick JS.	Novel applications of Convolutional Neural Networks in the age of Transformers		Sci Rep	2024	10.1038/s41598-024-60709-z
Qu RW, Qureshi U, Petersen G, Lee SC.	Diagnostic and Management Applications of ChatGPT in Structured Otolaryngology Clinical Scenarios		OTO Open	2023	10.1002/oto2.67
Singh A, Singh A, Bhattacharya S.	Research trends on AI in breast cancer diagnosis, and treatment over two decades		Discov Oncol	2024	10.1007/s12672-024-01671-0
Hu G, Ahmed M, L'AbbÃ© MR.	Natural language processing and machine learning approaches for food categorization and nutrition quality prediction compared with traditional methods		Am J Clin Nutr	2023	10.1016/j.ajcnut.2022.11.022
Siontis KC, Bhopalwala H, Dewaswala N, Scott CG, Noseworthy PA, Geske JB, Ommen SR, Nishimura RA, Ackerman MJ, Friedman PA, Arruda-Olson AM.	Natural language processing of implantable cardioverter-defibrillator reports in hypertrophic cardiomyopathy: A paradigm for longitudinal device follow-up		Cardiovasc Digit Health J	2021	10.1016/j.cvdhj.2021.05.005
Giammanco PA, Collins CE, Zimmerman J, Kricfalusi M, Rice RC, Trumbo M, Carlson BA, Rajfer RA, Schneiderman BA, Elsissy JG.	Evaluating the Quality and Readability of Information Provided by Generative Artificial Intelligence Chatbots on Clavicle Fracture Treatment Options		Cureus	2025	10.7759/cureus.77200
Grabar N, Grouin C.	Year 2021: COVID-19, Information Extraction and BERTization among the Hottest Topics in Medical Natural Language Processing		Yearb Med Inform	2022	10.1055/s-0042-1742547
Mao Y, Fung KW.	Use of word and graph embedding to measure semantic relatedness between Unified Medical Language System concepts		J Am Med Inform Assoc	2020	10.1093/jamia/ocaa136
FanÃ²-Illic G, Coraci D, Maccarone MC, Masiero S, Quadrelli M, Morra A, Ravara B, Pond A, Forni R, Gargiulo P.	Ejtm3 experiences after ChatGPT and other AI approaches: values, risks, countermeasures		Eur J Transl Myol	2025	10.4081/ejtm.2025.13670
Azizmalayeri M, Abu-Hanna A, CinÃ G.	Unmasking the chameleons: A benchmark for out-of-distribution detection in medical tabular data		Int J Med Inform	2025	10.1016/j.ijmedinf.2024.105762
Ermers NJ, Hagoort K, Scheepers FE.	The Predictive Validity of Machine Learning Models in the Classification and Treatment of Major Depressive Disorder: State of the Art and Future Directions		Front Psychiatry	2020	10.3389/fpsyt.2020.00472
Goldfield NM, Malapati P, Chafitz T, Saravanapavan Y, Alamgir N, Gander J, Meyer MJ.	Sterile surgical supply waste identification using asynchronous analysis: Pediatric surgery QI pilot		Surg Open Sci	2023	10.1016/j.sopen.2023.07.025
Joshi S, Forjaz A, Han KS, Shen Y, Queiroga V, Xenes D, Matelsk J, Wester B, Barrutia AM, Kiemen AL, Wu PH, Wirtz D.	Generative interpolation and restoration of images using deep learning for improved 3D tissue mapping		bioRxiv	2024	10.1101/2024.03.07.583909
Hosseini M, Gao CA, Liebovitz D, Carvalho A, Ahmad FS, Luo Y, MacDonald N, Holmes K, Kho A.	An exploratory survey about using ChatGPT in education, healthcare, and research		medRxiv	2023	10.1101/2023.03.31.23287979
Touma NJ, Caterini J, Liblk K.	Is ChatGPT ready for primetime? Performance of artificial intelligence on a simulated Canadian urology board exam		Can Urol Assoc J	2024	10.5489/cuaj.8800
Samaan JS, Yeo YH, Rajeev N, Hawley L, Abel S, Ng WH, Srinivasan N, Park J, Burch M, Watson R, Liran O, Samakar K.	Assessing the Accuracy of Responses by the Language Model ChatGPT to Questions Regarding Bariatric Surgery		Obes Surg	2023	10.1007/s11695-023-06603-5
Chang J, Lee KJ, Wang TH, Chen CM.	Utilizing ChatGPT for Curriculum Learning in Developing a Clinical Grade Pneumothorax Detection Model: A Multisite Validation Study		J Clin Med	2024	10.3390/jcm13144042
GÃ¶tz A, Illner S, Fiedler N, Schubert J, Oldenburg J, MÃ¼ller H, Schmidt W, Schmitz KP, Grabow N, Lebahn K.	Transcatheter bicuspid venous valve prostheses: fluid mechanical performance testing of artificial nonwoven leaflets		Biomed Eng Online	2024	10.1186/s12938-024-01316-x
Zangrossi P, Martini M, Guerrini F, DE Bonis P, Spena G.	Large language model, AI and scientific research: why ChatGPT is only the beginning		J Neurosurg Sci	2024	10.23736/S0390-5616.23.06171-4
Humbert-Droz M, Corley J, Tamang S, Gevaert O.	Development and validation of MedDRA Tagger: a tool for extraction and structuring medical information from clinical notes		medRxiv	2022	10.1101/2022.12.14.22283470
Boesch M, Baty F, Rassouli F, Kowatsch T, Joerger M, FrÃ¼h M, Brutsche MH.	Non-pharmaceutical interventions to optimize cancer immunotherapy		Oncoimmunology	2023	10.1080/2162402X.2023.2255459
Choudhary A, Gopalakrishnan N, Joshi A, Balakrishnan D, Chhablani J, Yadav NK, Reddy NG, Rani PK, Gandhi P, Shetty R, Roy R, Bavaskar S, Prabhu V, Venkatesh R.	Recommendations for diabetic macular edema management by retina specialists and large language model-based artificial intelligence platforms		Int J Retina Vitreous	2024	10.1186/s40942-024-00544-6
Yan C, Grabowska ME, Dickson AL, Li B, Wen Z, Roden DM, Stein CM, EmbÃ­ PJ, Peterson JF, Feng Q, Malin BA, Wei WQ.	Leveraging Generative AI to Prioritize Drug Repurposing Candidates: Validating Identified Candidates for Alzheimer's Disease in Real-World Clinical Datasets		medRxiv	2023	10.1101/2023.07.07.23292388
Luo L, Wei CH, Lai PT, Leaman R, Chen Q, Lu Z.	AIONER: all-in-one scheme-based biomedical named entity recognition using deep learning		Bioinformatics	2023	10.1093/bioinformatics/btad310
Coskun M, Akbulut D, Mirzazada J.	Case report: Distraction osteogenesis of focal fibrocartilaginous dysplasia and literature review		Int J Surg Case Rep	2024	10.1016/j.ijscr.2024.109271
Sriwatana K, Puttanawarut C, Suwan Y, Achakulvisut T.	Explainable Deep Learning for Glaucomatous Visual Field Prediction: Artifact Correction Enhances Transformer Models		Transl Vis Sci Technol	2025	10.1167/tvst.14.1.22
Al Qurashi AA, Albalawi IAS, Halawani IR, Asaad AH, Al Dwehji AMO, Almusa HA, Alharbi RI, Alobaidi HA, Alarki SMKZ, Aljindan FK.	Can a Machine Ace the Test? Assessing GPT-4.0's Precision in Plastic Surgery Board Examinations		Plast Reconstr Surg Glob Open	2023	10.1097/GOX.0000000000005448
Kanjirangat V, Rinaldi F.	Enhancing Biomedical Relation Extraction with Transformer Models using Shortest Dependency Path Features and Triplet Information		J Biomed Inform	2021	10.1016/j.jbi.2021.103893
Datta S, Ulinski M, Godfrey-Stovall J, Khanpara S, Riascos-Castaneda RF, Roberts K.	Rad-SpatialNet: A Frame-based Resource for Fine-Grained Spatial Relations in Radiology Reports		LREC Int Conf Lang Resour Eval	2020
Beck S, Kuhner M, Haar M, Daubmann A, Semmann M, Kluge S.	Evaluating the accuracy and reliability of AI chatbots in disseminating the content of current resuscitation guidelines: a comparative analysis between the ERC 2021 guidelines and both ChatGPTs 3.5 and 4		Scand J Trauma Resusc Emerg Med	2024	10.1186/s13049-024-01266-2
Yan C, Grabowska ME, Dickson AL, Li B, Wen Z, Roden DM, Michael Stein C, EmbÃ­ PJ, Peterson JF, Feng Q, Malin BA, Wei WQ.	Leveraging generative AI to prioritize drug repurposing candidates for Alzheimer's disease with real-world clinical validation		NPJ Digit Med	2024	10.1038/s41746-024-01038-3
Nazir A, Cheeema MN, Wang Z.	ChatGPT-based Biological and Psychological Data Imputation		Meta Radiol	2023	10.1016/j.metrad.2023.100034
Lin S, Ma Y, Jiang Y, Li W, Peng Y, Yu T, Xu Y, Zhu J, Lu L, Zou H.	Service Quality and Residents' Preferences for Facilitated Self-Service Fundus Disease Screening: Cross-Sectional Study		J Med Internet Res	2024	10.2196/45545
Noraset T, Chatrinan K, Tawichsri T, Thaipisutikul T, Tuarob S.	Language-agnostic deep learning framework for automatic monitoring of population-level mental health from social networks		J Biomed Inform	2022	10.1016/j.jbi.2022.104145
Rafee A, Riepenhausen S, Neuhaus P, Meidt A, Dugas M, Varghese J.	ELaPro, a LOINC-mapped core dataset for top laboratory procedures of eligibility screening for clinical trials		BMC Med Res Methodol	2022	10.1186/s12874-022-01611-y
Manmadhan S, Kovoor BC.	Parallel multi-head attention and term-weighted question embedding for medical visual question answering		Multimed Tools Appl	2023	10.1007/s11042-023-14981-2
Zhang L, Fan H, Peng C, Rao G, Cong Q.	Sentiment Analysis Methods for HPV VaccinesRelated Tweets Based on Transfer Learning		Healthcare (Basel)	2020	10.3390/healthcare8030307
Sargsyan A, Casillas-Espinosa PM, Melkonian D, O'Brien TJ, van Luijtelaar G.	A spike is a spike: On the universality of spike features in four epilepsy models		Epilepsia Open	2024	10.1002/epi4.13062
Backhouse EV, Bauermeister S, Wardlaw JM.	Lifetime influences on imaging markers of adverse brain health and vascular disease		Cereb Circ Cogn Behav	2023	10.1016/j.cccb.2023.100194
Schmidl B, HÃ¼tten T, Pigorsch S, StÃ¶gbauer F, Hoch CC, Hussain T, Wollenberg B, Wirth M.	Assessing the role of advanced artificial intelligence as a tool in multidisciplinary tumor board decision-making for recurrent/metastatic head and neck cancer cases - the first study on ChatGPT 4o and a comparison to ChatGPT 4.0		Front Oncol	2024	10.3389/fonc.2024.1455413
Goh E, Gallo R, Strong E, Weng Y, Kerman H, Freed J, Cool JA, Kanjee Z, Lane KP, Parsons AS, Ahuja N, Horvitz E, Yang D, Milstein A, Olson APJ, Hom J, Chen JH, Rodman A.	Large Language Model Influence on Management Reasoning: A Randomized Controlled Trial		medRxiv	2024	10.1101/2024.08.05.24311485
Goodman MA, Lee AM, Schreck Z, Hollman JH.	Human or Machine? A Comparative Analysis of Artificial Intelligence-Generated Writing Detection in Personal Statements		J Phys Ther Educ	2025	10.1097/JTE.0000000000000396
Martinengo L, Lin X, Jabir AI, Kowatsch T, Atun R, Car J, Tudor Car L.	Conversational Agents in Health Care: Expert Interviews to Inform the Definition, Classification, and Conceptual Framework		J Med Internet Res	2023	10.2196/50767
Saleh SN, Lehmann CU, McDonald SA, Basit MA, Medford RJ.	Understanding public perception of coronavirus disease 2019 (COVID-19) social distancing on Twitter		Infect Control Hosp Epidemiol	2021	10.1017/ice.2020.406
Huang RS, Lu KJQ, Meaney C, Kemppainen J, Punnett A, Leung FH.	Assessment of Resident and AI Chatbot Performance on the University of Toronto Family Medicine Residency Progress Test: Comparative Study		JMIR Med Educ	2023	10.2196/50514
Georgiou EZ, Skondra M, Charalampopoulou M, Felemegkas P, Pachi A, Stafylidou G, Papazachariou D, Perneczky R, Thomopoulos V, Politis A, Leroi I, Economou P, Alexopoulos P.	Validation of the test for finding word retrieval deficits (WoFi) in detecting Alzheimer's disease in a naturalistic clinical setting		Eur J Ageing	2023	10.1007/s10433-023-00772-z
Yang X, Bian J, Hogan WR, Wu Y.	Clinical concept extraction using transformers		J Am Med Inform Assoc	2020	10.1093/jamia/ocaa189
Marini N, Marchesin S, Wodzinski M, Caputo A, Podareanu D, Guevara BC, Boytcheva S, Vatrano S, Fraggetta F, Ciompi F, Silvello G, MÃ¼ller H, Atzori M.	Multimodal representations of biomedical knowledge from limited training whole slide images and reports using deep learning		Med Image Anal	2024	10.1016/j.media.2024.103303
Liu S, Zhao Z, Chen X, Chi Y, Yuan S, Cai F, Song Z, Ma Y, He H, Su L, Long Y.	Evaluation of health care providers' ability to identify patient-ventilator triggering asynchrony in intensive care unit: a translational observational study in China		BMC Med Educ	2025	10.1186/s12909-025-06638-5
Barroilhet SA, Pellegrini AM, McCoy TH, Perlis RH.	Characterizing DSM-5 and ICD-11 personality disorder features in psychiatric inpatients at scale using electronic health records		Psychol Med	2020	10.1017/S0033291719002320
Wenzel M, GrÃ¼ner E, Strodthoff N.	Insights into the inner workings of transformer models for protein function prediction		Bioinformatics	2024	10.1093/bioinformatics/btae031
Alahmadi MD.	Medical Image Segmentation with Learning Semantic and Global Contextual Representation		Diagnostics (Basel)	2022	10.3390/diagnostics12071548
Ghilli M, Lisa AVE, Salgarello M, Papa G, Rietjens M, Folli S, Curcio A, Ferrari G, Caruso F, Altomare V, Friedman D, De Santis MC, De Rose F, Meduri B, De Felice F, Marino L, Cucciarelli F, Montemezzi S, Panizza P, Belli P, Caumo F, Vinci V, De Santis G, Klinger M, Roncella M; Senonetwork working group.	Oncoplastic and reconstructive surgery in SENONETWORK Italian breast centers: lights and shadows		Breast	2024	10.1016/j.breast.2023.103601
Chen S, Hu T, Li N, Gao X, Yu Y.	BR-ChromNet: Banding resolution localization of chromosome structural abnormality with conditional random field		J Mol Biol	2024	10.1016/j.jmb.2024.168733
Drevinskaite M, Kaceniene A, Germanavicius A, Smailyte G.	Increased mortality risk in people with schizophrenia in Lithuania 2001-2020		Schizophrenia (Heidelb)	2025	10.1038/s41537-024-00549-y
Jiang LY, Liu XC, Nejatian NP, Nasir-Moin M, Wang D, Abidin A, Eaton K, Riina HA, Laufer I, Punjabi P, Miceli M, Kim NC, Orillac C, Schnurman Z, Livia C, Weiss H, Kurland D, Neifert S, Dastagirzada Y, Kondziolka D, Cheung ATM, Yang G, Cao M, Flores M, Costa AB, Aphinyanaphongs Y, Cho K, Oermann EK.	Health system-scale language models are all-purpose prediction engines		Nature	2023	10.1038/s41586-023-06160-y
Pati P, Karkampouna S, Bonollo F, CompÃ©rat E, RadiÄ‡ M, Spahn M, Martinelli A, Wartenberg M, Kruithof-de Julio M, Rapsomaniki M.	Accelerating histopathology workflows with generative AI-based virtually multiplexed tumour profiling		Nat Mach Intell	2024	10.1038/s42256-024-00889-5
Baldassari S, Musante I, Iacomino M, Zara F, Salpietro V, Scudieri P.	Brain Organoids as Model Systems for Genetic Neurodevelopmental Disorders		Front Cell Dev Biol	2020	10.3389/fcell.2020.590119
Luo S, Rabbani Q, Crone NE.	Brain-Computer Interface: Applications to Speech Decoding and Synthesis to Augment Communication		Neurotherapeutics	2022	10.1007/s13311-022-01190-2
L Seghier M.	Paying reviewers and regulating the number of papers may help fix the peer-review process		F1000Res	2024	10.12688/f1000research.148985.1
Pu Z, Shi CL, Jeon CO, Fu J, Liu SJ, Lan C, Yao Y, Liu YX, Jia B.	ChatGPT and generative AI are revolutionizing the scientific community: A Janus-faced conundrum		Imeta	2024	10.1002/imt2.178
Bombieri M, Rospocher M, Ponzetto SP, Fiorini P.	Machine understanding surgical actions from intervention procedure textbooks		Comput Biol Med	2023	10.1016/j.compbiomed.2022.106415
Arakane K, Imoto H, Ormersbach F, Okada M.	Extending BioMASS to construct mathematical models from external knowledge		Bioinform Adv	2024	10.1093/bioadv/vbae042
Yu X, Vangjeli K, Prakash A, Chhaya M, Stanley SJ, Cohen N, Huang L.	Protein language models enable prediction of polyreactivity of monospecific, bispecific, and heavy-chain-only antibodies		Antib Ther	2024	10.1093/abt/tbae012
Sawamura S, Kohiyama K, Takenaka T, Sera T, Inoue T, Nagai T.	Performance of ChatGPT 4.0 on Japan's National Physical Therapist Examination: A Comprehensive Analysis of Text and Visual Question Handling		Cureus	2024	10.7759/cureus.67347
Olds PK, Musinguzi N, Geisler BP, Haberer JE.	Evaluating disparities by social determinants in hospital admission decisions for patients with COVID-19 quaternary hospital early in the pandemic		Medicine (Baltimore)	2023	10.1097/MD.0000000000033178
Rasmy L, Xiang Y, Xie Z, Tao C, Zhi D.	Med-BERT: pretrained contextualized embeddings on large-scale structured electronic health records for disease prediction		NPJ Digit Med	2021	10.1038/s41746-021-00455-y
Liddicoat JE, Lenarczyk G, Aboy M, Minssen T, Porsdam Mann S.	A policy framework for leveraging generative AI to address enduring challenges in clinical trials		NPJ Digit Med	2025	10.1038/s41746-025-01440-5
Abuyaman O.	Strengths and Weaknesses of ChatGPT Models for Scientific Writing About Medical Vitamin B12: Mixed Methods Study		JMIR Form Res	2023	10.2196/49459
Lybarger K, Ostendorf M, Thompson M, Yetisgen M.	Extracting COVID-19 diagnoses and symptoms from clinical text: A new annotated corpus and neural event extraction framework		J Biomed Inform	2021	10.1016/j.jbi.2021.103761
Gnanaolivu R, Hart SN.	Using AI-predicted protein structures as a reference to predict loss-of-function activity in tumor suppressor breast cancer genes		Comput Struct Biotechnol J	2024	10.1016/j.csbj.2024.10.008
Athavale A, Baier J, Ross E, Fukaya E.	The potential of chatbots in chronic venous disease patient management		JVS Vasc Insights	2023	10.1016/j.jvsvi.2023.100019
Smith MK, Ehresmann KR, Knowlton GS, LaFrance AB, Vazquez Benitez G, Quadri NS, DeFor TA, Mann EM, Alpern JD, Stauffer WM.	Understanding COVID-19 Health Disparities With Birth Country and Language Data		Am J Prev Med	2023	10.1016/j.amepre.2023.06.018
Nguyen KH, Rubinsky AD, DeRouen MC, Kemper KE, Bibbins-Domingo K, Lyles CR.	Impacts of Individual Patient Language and Neighborhood Ethnic Enclave on COVID-19 Test Positivity Among Hispanic/Latinx Patients in San Francisco		Med Care	2023	10.1097/MLR.0000000000001804
Fernandes M, Gallagher K, Turley N, Gupta A, Westover MB, Singhal AB, Zafar SF.	Automated extraction of post-stroke functional outcomes from unstructured electronic health records		Eur Stroke J	2025	10.1177/23969873251314340
Ji Z, Jiang Y, Sun H, Qiu B, Chen Y, Li M, Fan J, Wang J.	Enhancing puncture skills training with generative AI and digital technologies: a parallel cohort study		BMC Med Educ	2024	10.1186/s12909-024-06217-0
Zielonka M, CzyÅ¼ewski A, Szplit D, Graff B, Szyndler A, Budzisz M, Narkiewicz K.	Machine learning tools match physician accuracy in multilingual text annotation		Sci Rep	2025	10.1038/s41598-025-89754-y
Kapral L, Dibiasi C, Jeremic N, Bartos S, Behrens S, Bilir A, Heitzinger C, Kimberger O.	Development and external validation of temporal fusion transformer models for continuous intraoperative blood pressure forecasting		EClinicalMedicine	2024	10.1016/j.eclinm.2024.102797
Zhou W, Yetisgen M, Afshar M, Gao Y, Savova G, Miller TA.	Improving model transferability for clinical note section classification models using continued pretraining		J Am Med Inform Assoc	2023	10.1093/jamia/ocad190
Zhang Y, Amjad A, Ding J, Sarosiek C, Zarenia M, Conlin R, Hall WA, Erickson B, Paulson E.	Comprehensive Clinical Usability-Oriented Contour Quality Evaluation for Deep Learning Auto-segmentation: Combining Multiple Quantitative Metrics Through Machine Learning		Pract Radiat Oncol	2025	10.1016/j.prro.2024.07.007
Yenkikar A, Babu CN, Hemanth DJ.	Semantic relational machine learning model for sentiment analysis using cascade feature selection and heterogeneous classifier ensemble		PeerJ Comput Sci	2022	10.7717/peerj-cs.1100
Ali MM, Gandhi S, Sulaiman S, Jafri SH, Ali AS.	Mapping the Heartbeat of America with ChatGPT-4: Unpacking the Interplay of Social Vulnerability, Digital Literacy, and Cardiovascular Mortality in County Residency Choices		J Pers Med	2023	10.3390/jpm13121625
Guo B, Liu H, Niu L.	Integration of natural and deep artificial cognitive models in medical images: BERT-based NER and relation extraction for electronic medical records		Front Neurosci	2023	10.3389/fnins.2023.1266771
Guan H, Novoa-Laurentiev J, Zhou L.	SCD-Tron: Leveraging Large Clinical Language Model for Early Detection of Cognitive Decline from Electronic Health Records		medRxiv	2024	10.1101/2024.10.31.24316386
Spitale G, Schneider G, Germani F, Biller-Andorno N.	Exploring the role of AI in classifying, analyzing, and generating case reports on assisted suicide cases: feasibility and ethical implications		Front Artif Intell	2023	10.3389/frai.2023.1328865
Elangovan A, Li Y, Pires DEV, Davis MJ, Verspoor K.	Large-scale protein-protein post-translational modification extraction with distant supervision and confidence calibrated BioBERT		BMC Bioinformatics	2022	10.1186/s12859-021-04504-x
Xiao X, Wang S, Jiang F, Qi T, Wang W.	Alleviating the medical strain: a triage method via cross-domain text classification		Front Comput Neurosci	2024	10.3389/fncom.2024.1468519
Matthews RJ, Hollinshead D, Morrison D, van der Graaf PH, Kierzek AM.	QSP Designer: Quantitative systems pharmacology modeling with modular biological process map notation and multiple language code generation		CPT Pharmacometrics Syst Pharmacol	2023	10.1002/psp4.12972
Dehghani N, Saliba-Colombani V, Chick A, Heng M, Operto G, Fillard P.	Efficient labeling of french mammogram reports with MammoBERT		Sci Rep	2024	10.1038/s41598-024-76369-y
Agar M, Aydin S, Cakmak M, Koc M, Togacar M.	Detection of Thymoma Disease Using mRMR Feature Selection and Transformer Models		Diagnostics (Basel)	2024	10.3390/diagnostics14192169
Urban A, Sidorenko D, Zagirova D, Kozlova E, Kalashnikov A, Pushkov S, Naumov V, Sarkisova V, Leung GHD, Leung HW, Pun FW, Ozerov IV, Aliper A, Ren F, Zhavoronkov A.	Precious1GPT: multimodal transformer-based transfer learning for aging clock development and feature importance analysis for aging and age-related disease target discovery		Aging (Albany NY)	2023	10.18632/aging.204788
Jin R, Cai Y, Zhang S, Yang T, Feng H, Jiang H, Zhang X, Hu Y, Liu J.	Computational approaches for the reconstruction of optic nerve fibers along the visual pathway from medical images: a comprehensive review		Front Neurosci	2023	10.3389/fnins.2023.1191999
Masud JHB, Shun C, Kuo CC, Islam MM, Yeh CY, Yang HC, Lin MC.	Deep-ADCA: Development and Validation of Deep Learning Model for Automated Diagnosis Code Assignment Using Clinical Notes in Electronic Medical Records		J Pers Med	2022	10.3390/jpm12050707
D'Souza G, Siddalingaswamy PC, Pandya MA.	AlterNet-K: a small and compact model for the detection of glaucoma		Biomed Eng Lett	2023	10.1007/s13534-023-00307-6
Silva JF, Almeida JR, Matos S.	Extraction of Family History Information From Clinical Notes: Deep Learning and Heuristics Approach		JMIR Med Inform	2020	10.2196/22898
Kargarandehkordi A, Slade C, Washington P.	Personalized AI-Driven Real-Time Models to Predict Stress-Induced Blood Pressure Spikes Using Wearable Devices: Proposal for a Prospective Cohort Study		JMIR Res Protoc	2024	10.2196/55615
Jarosz K, Czech E, Jaromin J.	Nurses' knowledge and their role in selected hospital logistics processes: a cross-sectional study		BMC Nurs	2025	10.1186/s12912-025-02812-8
Kugic A, Pfeifer B, Schulz S, Kreuzthaler M.	Embedding-based terminology expansion via secondary use of large clinical real-world datasets		J Biomed Inform	2023	10.1016/j.jbi.2023.104497
Conway A, Li J, Rad MG, Warren B, Mafeld S, Taati B.	Automating sedation state assessments using natural language processing		J Nurs Scholarsh	2025	10.1111/jnu.12968
Liebeskind A, Thompson J, Wilson D.	Reproductive Health and its Impact on Lipid Management in Adolescent and Young Adult Females		Endotext	2000
K A, B S.	A Deep Learning-Based Approach for Cervical Cancer Classification Using 3D CNN and Vision Transformer		J Imaging Inform Med	2024	10.1007/s10278-023-00911-z
Petroni L, Natucci L, Massolo A.	An Ecologist-Friendly R Workflow for Expediting Species-Level Classification of Camera Trap Images		Ecol Evol	2024	10.1002/ece3.70544
Bundy H, Gerhart J, Baek S, Connor CD, Isreal M, Dharod A, Stephens C, Liu TL, Hetherington T, Cleveland J.	Can the Administrative Loads of Physicians be Alleviated by AI-Facilitated Clinical Documentation?		J Gen Intern Med	2024	10.1007/s11606-024-08870-z
Tsujimura T, Miwa M, Sasaki Y.	Large-scale neural biomedical entity linking with layer overwriting		J Biomed Inform	2023	10.1016/j.jbi.2023.104433
Gutierrez Becker B, Arcadu F, Thalhammer A, Gamez Serna C, Feehan O, Drawnel F, Oh YS, Prunotto M.	Training and deploying a deep learning model for endoscopic severity grading in ulcerative colitis using multicenter clinical trial data		Ther Adv Gastrointest Endosc	2021	10.1177/2631774521990623
Perry C.	Using Monte-Carlo simulation to test predictions about the time-course of semantic and lexical access in reading		PLoS One	2024	10.1371/journal.pone.0296874
Kulmanov M, Tawfiq R, Liu Y, Al Ali H, Abdelhakim M, Alarawi M, Aldakhil H, Alhattab D, Alsolme EA, Althagafi A, Angelov A, Bougouffa S, Driguez P, Park C, Putra A, Reyes-Ramos AM, Hauser CAE, Cheung MS, Abedalthagafi MS, Hoehndorf R.	A reference quality, fully annotated diploid genome from a Saudi individual		Sci Data	2024	10.1038/s41597-024-04121-2
Crichton G, Baker S, Guo Y, Korhonen A.	Neural networks for open and closed Literature-based Discovery		PLoS One	2020	10.1371/journal.pone.0232891
Stone P, Kalpakidou A, Todd C, Griffiths J, Keeley V, Spencer K, Buckle P, Finlay DA, Vickerstaff V, Omar RZ.	Prognostic models of survival in patients with advanced incurable cancer: the PiPS2 observational study		Health Technol Assess	2021	10.3310/hta25280
Capraro V, Di Paolo R, Perc M, Pizziol V.	Language-based game theory in the age of artificial intelligence		J R Soc Interface	2024	10.1098/rsif.2023.0720
Zhao Y, Agyemang D, Liu Y, Mahoney M, Li S.	Quantifying interpretation reproducibility in Vision Transformer models with TAVAC		Sci Adv	2024	10.1126/sciadv.abg0264
Sidebottom AC, Vacquier M, LaRusso E, Schulte AK, Nickel A.	Prenatal and postpartum depression diagnosis in a large health system: prevalence and disparities		Ann Med	2023	10.1080/07853890.2023.2281507
Chaichana T, Reeve G, Piboonrungroj P, Muangprathub J, Kunno J, Robson MG, Drury B.	Data from a survey of coffee cultivation in lowland and highland areas to support agriculture during climate change		Data Brief	2024	10.1016/j.dib.2024.110881
Holzinger A, Zatloukal K, MÃ¼ller H.	Is human oversight to AI systems still possible?		N Biotechnol	2025	10.1016/j.nbt.2024.12.003
Sharma A, Christodorescu R, Agbariah A, Duda-Seiman D, Dahdal D, Man D, Kundnani NR, Cretu OM, Dragan S.	Cardiovascular Risk Prediction Parameters for Better Management in Rheumatic Diseases		Healthcare (Basel)	2022	10.3390/healthcare10020312
Cromer SJ, Lakhani CM, Wexler DJ, Burnett-Bowie SM, Udler M, Patel CJ.	Geospatial Analysis of Individual and Community-Level Socioeconomic Factors Impacting SARS-CoV-2 Prevalence and Outcomes		medRxiv	2020	10.1101/2020.09.30.20201830
Jagannatha A, Yu H.	Calibrating Structured Output Predictors for Natural Language Processing		Proc Conf Assoc Comput Linguist Meet	2020	10.18653/v1/2020.acl-main.188
Van Olmen J, Van Nooten J, Philips H, Sollie A, Daelemans W.	Predicting COVID-19 Symptoms From Free Text in Medical Records Using Artificial Intelligence: Feasibility Study		JMIR Med Inform	2022	10.2196/37771
Yang JS, Huang ET, Liao KY, Bau DT, Tsai SC, Chen CJ, Chen KW, Liu TY, Chiu YJ, Tsai FJ.	Artificial intelligence-driven prediction and validation of blood-brain barrier permeability and absorption, distribution, metabolism, excretion profiles in natural product research laboratory compounds		Biomedicine (Taipei)	2024	10.37796/2211-8039.1474
Lin CH, Hsu KC, Liang CK, Lee TH, Liou CW, Lee JD, Peng TI, Shih CS, Fann YC.	A disease-specific language representation model for cerebrovascular disease research		Comput Methods Programs Biomed	2021	10.1016/j.cmpb.2021.106446
HeikkilÃ¤ N, Kleino I, Vanhanen R, Yohannes DA, Mattila IP, SaramÃ¤ki J, Arstila TP.	Characterization of human T cell receptor repertoire data in eight thymus samples and four related blood samples		Data Brief	2021	10.1016/j.dib.2021.106751
Sivarajkumar S, Gao F, Denny P, Aldhahwani B, Visweswaran S, Bove A, Wang Y.	Mining Clinical Notes for Physical Rehabilitation Exercise Information: Natural Language Processing Algorithm Development and Validation Study		JMIR Med Inform	2024	10.2196/52289
Wang L, Blackley SV, Blumenthal KG, Yerneni S, Goss FR, Lo YC, Shah SN, Ortega CA, Korach ZT, Seger DL, Zhou L.	A dynamic reaction picklist for improving allergy reaction documentation in the electronic health record		J Am Med Inform Assoc	2020	10.1093/jamia/ocaa042
Zhan ZZ, Xiong YT, Wang CY, Zhang BT, Lian WJ, Zeng YM, Liu W, Tang W, Liu C.	Utilizing GPT-4 to interpret oral mucosal disease photographs for structured report generation		Sci Rep	2025	10.1038/s41598-025-89328-y
Khobarkar P, Nakanekar A.	Ayurveda management of a patient having bronchial asthma and hemorrhoids- A case report		J Ayurveda Integr Med	2024	10.1016/j.jaim.2023.100863
Zhou Y, Li SJ, Tang XY, He YC, Ma HM, Wang AQ, Pei RY, Piao MH.	Using ChatGPT in Nursing: Scoping Review of Current Opinions		JMIR Med Educ	2024	10.2196/54297
Santangelo G, Nicora G, Bellazzi R, Dagliati A.	How good is your synthetic data? SynthRO, a dashboard to evaluate and benchmark synthetic tabular data		BMC Med Inform Decis Mak	2025	10.1186/s12911-024-02731-9
Mohd Yusoff H, Heng PP, Hj Illias MR, Karrupayah S, Fadhli MA, Hod R.	A qualitative exploration and a Fuzzy Delphi validation of high-risk scaffolding tasks and fatigue-related safety behavioural deviation among scaffolders		Heliyon	2024	10.1016/j.heliyon.2024.e34599
Zielinski C, Winker MA, Aggarwal R, Ferris LE, Heinemann M, LapeÃ±a JF Jr, Pai SA, Ing E, Citrome L, Alam M, Voight M, Habibzadeh F.	Chatbots, generative AI, and scholarly manuscripts: WAME recommendations on chatbots and generative artificial intelligence in relation to scholarly publications		Colomb Med (Cali)	2023	10.25100/cm.v54i3.5868
Graham MS, Tudosiu PD, Wright P, Pinaya WHL, Teikari P, Patel A, U-King-Im JM, Mah YH, Teo JT, JÃ¤ger HR, Werring D, Rees G, Nachev P, Ourselin S, Cardoso MJ.	Latent Transformer Models for out-of-distribution detection		Med Image Anal	2023	10.1016/j.media.2023.102967
Hamamoto R, Komatsu M, Yamada M, Kobayashi K, Takahashi M, Miyake M, Jinnai S, Koyama T, Kouno N, Machino H, Takahashi S, Asada K, Ueda N, Kaneko S.	Current status and future direction of cancer research using artificial intelligence for clinical application		Cancer Sci	2025	10.1111/cas.16395
Fervers P, Hahnfeldt R, Kottlors J, Wagner A, Maintz D, Pinto Dos Santos D, Lennartz S, Persigehl T.	ChatGPT yields low accuracy in determining LI-RADS scores based on free-text and structured radiology reports in German language		Front Radiol	2024	10.3389/fradi.2024.1390774
Åžendur HN, Åžendur AB, Cerit MN.	ChatGPT from radiologists' perspective		Br J Radiol	2023	10.1259/bjr.20230203
Venkatasubramanian R, Al-Maghrabi PM, Alavi O, Lind T, Sassene PJ, Kirkensgaard JJK, Mota-Santiago P, Rades T, MÃ¼llertz A.	Design, evaluation, and in vitro-in vivo correlation of self-nanoemulsifying drug delivery systems to improve the oral absorption of exenatide		J Control Release	2025	10.1016/j.jconrel.2025.01.013
Bo X, Li Q, Chen S, Zhou T, Yin N, Song W, Zhao D, Liu J, Fan Q.	Evidence and perspectives on miRNA, circRNA, and lncRNA in myocardial ischemia-reperfusion injury: a bibliometric study		J Cardiothorac Surg	2025	10.1186/s13019-024-03238-0
Yang T, Zhao J, Wang B, Wang L, Bao H, Li B, Luo W, Zhao H, Liu J.	Feasibility of YOLOX computer model-based assessment of knee function compared with manual assessment for people with severe knee osteoarthritis		BMC Med Inform Decis Mak	2025	10.1186/s12911-025-02877-0
Kotzur T, Singh A, Parker J, Peterson B, Sager B, Rose R, Corley F, Brady C.	Evaluation of a Large Language Model's Ability to Assist in an Orthopedic Hand Clinic		Hand (N Y)	2024	10.1177/15589447241257643
Warren CJ, Edmonds VS, Payne NG, Voletti S, Wu SY, Colquitt J, Sadeghi-Nejad H, Punjani N.	Prompt matters: evaluation of large language model chatbot responses related to Peyronie's disease		Sex Med	2024	10.1093/sexmed/qfae055
Li J, He S, Zhang J, Zhang F, Zou Q, Ni F.	T4Seeker: a hybrid model for type IV secretion effectors identification		BMC Biol	2024	10.1186/s12915-024-02064-z
Han N, Li S, Huang F, Wen Y, Wang X, Liu X, Li L, Zhu T.	Sensing Psychological Well-being Using Social Media Language: Prediction Model Development Study		J Med Internet Res	2023	10.2196/41823
Weissman GE, Kerlin MP, Yuan Y, Kohn R, Anesi GL, Groeneveld PW, Werner RM, Halpern SD.	Potentially Preventable Intensive Care Unit Admissions in the United States, 2006-2015		Ann Am Thorac Soc	2020	10.1513/AnnalsATS.201905-366OC
Paul S, Govindaraj S, Jk J.	ChatGPT Versus National Eligibility cum Entrance Test for Postgraduate (NEET PG)		Cureus	2024	10.7759/cureus.63048
Wu J, Stewart WCL, Jayaprakash C, Das J.	BioNetGMMFit: estimating parameters of a BioNetGen model from time-stamped snapshots of single cells		NPJ Syst Biol Appl	2023	10.1038/s41540-023-00299-0
Kehl KL, Xu W, Gusev A, Bakouny Z, Choueiri TK, Riaz IB, Elmarakeby H, Van Allen EM, Schrag D.	Artificial intelligence-aided clinical annotation of a large multi-cancer genomic dataset		Nat Commun	2021	10.1038/s41467-021-27358-6
Rao A, Pang M, Kim J, Kamineni M, Lie W, Prasad AK, Landman A, Dreyer KJ, Succi MD.	Assessing the Utility of ChatGPT Throughout the Entire Clinical Workflow		medRxiv	2023	10.1101/2023.02.21.23285886
GÃ³mez P, Kist AM, Schlegel P, Berry DA, Chhetri DK, DÃ¼rr S, Echternach M, Johnson AM, Kniesburges S, Kunduk M, Maryn Y, SchÃ¼tzenberger A, Verguts M, DÃ¶llinger M.	BAGLS, a multihospital Benchmark for Automatic Glottis Segmentation		Sci Data	2020	10.1038/s41597-020-0526-3
Iratni M, Abdullah A, Aldhaheri M, Elharrouss O, Abd-Alrazaq A, Rustamov Z, Zaki N, Damseh R.	Transformers for Neuroimage Segmentation: Scoping Review		J Med Internet Res	2025	10.2196/57723
Khan B, Lanzuolo C, Rosti V, Santarelli P, Pich A, Kraft T, Amrute-Nayak M, Nayak A.	Sorafenib induces cachexia by impeding transcriptional signaling of the SET1/MLL complex on muscle-specific genes		iScience	2024	10.1016/j.isci.2024.110913
Spasic I, Nenadic G.	Clinical Text Data in Machine Learning: Systematic Review		JMIR Med Inform	2020	10.2196/17984
Li Z, Zhang B, Chan JJ, Tabatabaeian H, Tong QY, Chew XH, Fan X, Driguez P, Chan C, Cheong F, Wang S, Siew BE, Tan IJ, Lee KY, Lieske B, Cheong WK, Kappei D, Tan KK, Gao X, Tay Y.	An isoform-resolution transcriptomic atlas of colorectal cancer from long-read single-cell sequencing		Cell Genom	2024	10.1016/j.xgen.2024.100641
Shukla L, Shivaprakash P, Kumar MS.	HIV, hepatitis B & C in people who inject drugs in India: A systematic review of regional heterogeneity & overview of opioid substitution treatment		Indian J Med Res	2023	10.4103/ijmr.ijmr_1930_23
Ewald CY, Pulous FE, Lok SWY, Pun FW, Aliper A, Ren F, Zhavoronkov A.	TNIK's emerging role in cancer, metabolism, and age-related diseases		Trends Pharmacol Sci	2024	10.1016/j.tips.2024.04.010
Hadinejad Z, Farrokhi M, Saatchi M, Ahmadi S, Khankeh H.	Patient flow management in biological events: a scoping review		BMC Health Serv Res	2024	10.1186/s12913-024-11502-1
Zhao Y, Agyemang D, Liu Y, Mahoney M, Li S.	Quantifying Interpretation Reproducibility in Vision Transformer Models with TAVAC		bioRxiv	2024	10.1101/2024.01.18.576252
Rahimi A, Geraiely B, Vahidi H, Eftekhari M, Rahimi Darehbagh R, Mohammadi S, Ghaffari G, Khoshavi M.	Augmentation index as a predictor of right ventricular dysfunction in coronary artery disease: a cross-sectional study		BMC Cardiovasc Disord	2025	10.1186/s12872-024-04444-3
Stojanov R, Popovski G, Cenikj G, KorouÅ¡iÄ‡ Seljak B, Eftimov T.	A Fine-Tuned Bidirectional Encoder Representations From Transformers Model for Food Named-Entity Recognition: Algorithm Development and Validation		J Med Internet Res	2021	10.2196/28229
Obando C, Rosso C, Siegel J, Corbetta M, De Vico Fallani F.	Temporal exponential random graph models of longitudinal brain networks after stroke		J R Soc Interface	2022	10.1098/rsif.2021.0850
Liao J, Zhang T, Li C, Huang Z.	U-shaped fusion convolutional transformer based workflow for fast optical coherence tomography angiography generation in lips		Biomed Opt Express	2023	10.1364/BOE.502085
Soroski T, da Cunha Vasco T, Newton-Mason S, Granby S, Lewis C, Harisinghani A, Rizzo M, Conati C, Murray G, Carenini G, Field TS, Jang H.	Evaluating Web-Based Automatic Transcription for Alzheimer Speech Data: Transcript Comparison and Machine Learning Analysis		JMIR Aging	2022	10.2196/33460
Liu X, Xing F, Stone M, Zhuo J, Fels S, Prince JL, El Fakhri G, Woo J.	Speech Audio Synthesis from Tagged MRI and Non-Negative Matrix Factorization via Plastic Transformer		Med Image Comput Comput Assist Interv	2023	10.1007/978-3-031-43990-2_41
Jiang S, Hondelink L, Suriawinata AA, Hassanpour S.	Masked pre-training of transformers for histology image analysis		J Pathol Inform	2024	10.1016/j.jpi.2024.100386
Shaffi N, Viswan V, Mahmud M.	Ensemble of vision transformer architectures for efficient Alzheimer's Disease classification		Brain Inform	2024	10.1186/s40708-024-00238-7
Janatolmakan M, Piri S, Nouri MA, Khatony A.	Empowering nursing students: understanding and addressing bullying experiences in clinical training		BMC Med Educ	2025	10.1186/s12909-025-06799-3
Suppadungsuk S, Thongprayoon C, Krisanapan P, Tangpanithandee S, Garcia Valencia O, Miao J, Mekraksakit P, Kashani K, Cheungpasitporn W.	Examining the Validity of ChatGPT in Identifying Relevant Nephrology Literature: Findings and Implications		J Clin Med	2023	10.3390/jcm12175550
Andonian CS, Freilinger S, Achenbach S, Ewert P, Gundlach U, Hoerer J, Kaemmerer H, Pieper L, Weyand M, Neidenbach RC, Beckmann J.	'Well-being paradox' revisited: a cross-sectional study of quality of life in over 4000 adults with congenital heart disease		BMJ Open	2021	10.1136/bmjopen-2021-049531
Theodosiou AA, Read RC.	Artificial intelligence, machine learning and deep learning: Potential resources for the infection clinician		J Infect	2023	10.1016/j.jinf.2023.07.006
Vu QD, Rajpoot K, Raza SEA, Rajpoot N.	Handcrafted Histological Transformer (H2T): Unsupervised representation of whole slide images		Med Image Anal	2023	10.1016/j.media.2023.102743
Koyama AK, Nee R, Yu W, Choudhury D, Heng F, Cheung AK, Norris KC, Cho ME, Yan G.	Role of Anemia in Dementia Risk Among Veterans With Incident CKD		Am J Kidney Dis	2023	10.1053/j.ajkd.2023.04.013
Huang Y, Wu R, He J, Xiang Y.	Evaluating ChatGPT-4.0's data analytic proficiency in epidemiological studies: A comparative analysis with SAS, SPSS, and R		J Glob Health	2024	10.7189/jogh.14.04070
Gottfried K, Janson K, Holz NE, Reis O, Kornhuber J, Eichler A, Banaschewski T, Nees F; IMAC-Mind Consortium.	Semantic search helper: A tool based on the use of embeddings in multi-item questionnaires as a harmonization opportunity for merging large datasets - A feasibility study		Eur Psychiatry	2025	10.1192/j.eurpsy.2024.1808
Xiao FH, Wang HT, Zhao L, Xia TR, Yang LQ, Ma SY, Kong QP.	Methylome analysis in long-lived men deciphers DNA methylation modifications associated with male longevity in humans		Cell Rep	2025	10.1016/j.celrep.2024.115158
Kaur M, Costello J, Willis E, Kelm K, Reformat MZ, Bolduc FV.	Deciphering the Diversity of Mental Models in Neurodevelopmental Disorders: Knowledge Graph Representation of Public Data Using Natural Language Processing		J Med Internet Res	2022	10.2196/39888
Ekka R, Bhushan S, Ekta E, Nair PG, Dixit AK, Prasad PVV.	Management of congenitally fused cervical vertebrae with Ayurveda intervention - A case report		J Ayurveda Integr Med	2024	10.1016/j.jaim.2024.100964
Liu J, Gupta S, Chen A, Wang CK, Mishra P, Dai HJ, Wong ZS, Jonnagaddala J.	OpenDeID Pipeline for Unstructured Electronic Health Record Text Notes Based on Rules and Transformers: Deidentification Algorithm Development and Validation Study		J Med Internet Res	2023	10.2196/48145
Dong Q, Yang X, Wang L, Zhang Q, Zhao N, Nai S, Du X, Chen L.	Lactylation of Hdac1 regulated by Ldh prevents the pluripotent-to-2C state conversion		Stem Cell Res Ther	2024	10.1186/s13287-024-04027-1
Meng Z, Liu S, Liang S, Jani B, Meng Z.	Heterogeneous biomedical entity representation learning for gene-disease association prediction		Brief Bioinform	2024	10.1093/bib/bbae380
Hsu CW, Huang CC, Hsu CH, Bi Y, Tzeng OJ, Lin CP.	Revisiting human language and speech production network: A meta-analytic connectivity modeling study		Neuroimage	2025	10.1016/j.neuroimage.2025.121008
Tomlinson OW, Mitchelmore P, Williams CA.	Comparison of Reporting Quality in National Cystic Fibrosis Patient Registries: Implications for Identifying Use of Novel CFTR Modulators		Pulm Ther	2024	10.1007/s41030-024-00274-y
Warren BE, Alkhalifah F, Ahrari A, Min A, Fawzy A, Annamalai G, Jaberi A, Beecroft R, Kachura JR, Mafeld SC.	Feasibility of Artificial Intelligence Powered Adverse Event Analysis: Using a Large Language Model to Analyze Microwave Ablation Malfunction Data		Can Assoc Radiol J	2025	10.1177/08465371241269436
[truncated: 391 more rows]
