# Supplementary material for: Retrieval augmented generation for large language models in healthcare: A systematic review
Source: PLOS Digit Health. 2025 Jun 11;4(6):e0000877. doi: 10.1371/journal.pdig.0000877 (PMC12157099; doi:10.1371/journal.pdig.0000877)
Supplement: S2 File — (XLSX) [file pdig.0000877.s002.xlsx]

## Sheet: dataExtraction
Author	Method	LLM	Embedding	Pre-retrieval	Post-retrieval	Tricks	Outcomes	Added By
Abdullahi T, et al. (2024)	DPR	ClinicalBERT,PubMedBERT,SciBERT,SapBERT,CODER	MedCPT	Chunking	TF-IDF, RRF	- Ensemble approach combining retrieval-based (CliniqIR) and supervised (fine-tuned ClinicalBERT) models - Zero-shot learning approach using pretrained models as bi-encoders	- CliniqIR outperformed supervised fine-tuned models for diagnoses with <5 training samples - In zero-shot settings, CliniqIR outperformed pretrained clinical transformers - The ensemble approach combining CliniqIR and supervised learning achieved state-of-the-art performance, especially for imbalanced datasets - CliniqIR showed capability to recognize rare and complex diseases without relying on…	Steve
Alkhalaf et al.(2024)		LLaMA-2-13B		Chunking	Similarity search,MMR	Zero-shot prompting
Al Ghadban et al.(2023)	DPR	GPT-4	NA	Chunking	Similarity search,MMR	One-shot learning
Aratesh et al(2024)		GPT-3.5T,GPT-4,Mistral-7B,Mistral-8x7B,LLaMA-3-8B	ada-0002	Chunking	Similarity search
Azimi et al.		GPT-4o,Claude 3.5 Sonnet,Gemini-1.5-pro	Titan Text Embeddings V2	Chunking	Similarity search	Retrieval Augmented Prompting	RAP was particularly effective for GPT-4o to answer Expert level questions
Benfenati et al.(2024)		GPT-3.5T,Mistral-7B	GTE	Chunking	Similarity search	augmented prompt	RAG improves quality of responses for baseline LLMs
Bora and Cuayáhuitl (2024)		LLaMA-2-7B,Flan-T5-Large,Mistral-7B	gtr-t5-large	Chunking, Indexing	Similarity search	Few-shot prompting	FT + RAG improved LLM performance
Chen et al.(2024)	DPR	GPT-4	NA	Optimising data structure	Semantic similarity match	Zero-shot, CoT
Chen et al.(2024)	DPR	LLaMA-2-7B	all-MiniLM-L6-v2	Chunking	Similarity search	FT
Das et al.(2025)		Nous-Hermes-2-7B,GPT-4		Chunking	Re-ranking, Summary
Duan et al.(2025)		GPT-3.5T,GLM-3-T,Qwen-T,Spark3.5 Max,Moonshot-V1-8K		NER	knowledge fusion, few-shot learning
Fukushima et al.		JGCLLM	GLuCoSE- base-ja		Similarity search	Enhanced prompt	RAG improved critical aspects of genetic counseling, outperforming instruction tuning and prompt enginering
Garcia et al.(2024)		LLaMA-3-70B	BGE	Metadata	Re-ranking
Gao et al.(2023)	Zero-shot	T5,GPT-3.5T		Optimising index,KGs	Path ranker,aggregated	Zero-shot with path prompts
Ge et al.(2023)	DPR	GPT-3.5T,GPT-4	ada-002	Enhancing data granularity	Semantic similarity match	Prompting strategy
Griewing et al. (2024)	DPR	Mistral-8x7B		1. Query diversification: The user query is expanded into 5 variants using a prompted SLM 2. Dual retrieval strategy: a) AI-embedding with cosine similarity b) BM25 algorithm (keyword-based search)	Reranking, Ensemble retrieval	dual retrieval mechanism, query diversification, mutual reranking, hyperparameter constraints, a focused knowledge base, and referenced sections to enhance search accuracy, semantic search, document relevance, hallucination control, and explainability.	The study found that the BC-SLM achieved high concordance with tumor board recommendations, demonstrated functionality and transparency, and showed potential for adapting open-source models to specific medical conditions while ensuring data security.	Steve
Guo et al.(2023)	DPR + Definition-based	LLaMA-2-70B,GPT-4	BERT	Alignment optimisation	Re-ranking,Summarisation	RALL
Jeong et al.(2023)	MedCPT retriever	Self-BioRAG	NA	Chunking	Re-ranking	Critic and Generator LLMs
Jia et al.(2024)		PodGPT	BGE	Chunking	Similarity search, Re-ranking
Jiang et al.(2023)	DPR	GPT-3.5T,Baichuan-13B	BGE	Optimising index,KGs	Re-ranking	Query expansion, CoK, Noise filtering
Jin et al.(2024)		GPT-3.5T				In-context learning, Codex
Jin et al.(2024)	DPR	GPT-3.5T,GPT-4	ada-002	Chunking	Similarity search	integration with XGBoost
Hou and Zhang (2024)		GPT-4	text-embedding-3 small	KGs	Similarity search		RAG outperforms standalone LLMs, achieving over 95% accuracy
Kang et al.(2024)	Prompt-RAG	GPT-3.5T,GPT-4	None	Create TOC	Truncation,Summarisation	Use LLMs for retrieval generation	Score: 5.5 Improved retrieval capabilities
Ke et al.(2024)	DPR	GPT-3.5T,GPT-4,LLaMA-2-7B,LLaMA-2-13B	ada-002	Chunking	Similarity search
Ke et al.(2024)		GPT-3.5,GPT-4,GPT4o,LLaMA-2-7B,LLaMA-2-13B,LLaMA-2-70B,LLaMA-3-8B,LLaMA-3-70B,Gemini-1.5-pro,Claude-3-Opus	NA	Chunking, Metadata	Similarity search	Auto-Merging Retrieval and prompt engineering	GPT4 LLM-RAG model achieved the highest accuracy (96.4% vs. 86.6%, p=0.016)
Klang et al.(2024)		GPT-3.5T,GPT-4,LLaMA-3.1-70B,LLaMA-3.1-8B,Qwen-2-7B,Qwen-2-72B,Gemma-2-9B,Phi-3.5			Similarity search
Kresevic et al.(2024)		GPT-4	GIST-large-embedding-v0	Chunking	Similarity search	Prompt engineering
Lee et al.(2024)		GPT-4o	ada-002,text-embedding-3-small,text-embedding-3-large	Chunking	Ensemble retrieval
Li et al.(2023)	DPR	LLaMA-2-7B	NA	Chunking	Re-ranking	FT + Wikipedia retrival
Li et al.(2024)		GPT-4	text-embedding-3-small			In-context learning
Lozano et al.(2023)	DPR	GPT-3.5T,GPT-4		Relevance classifier	Synthesis summaries	Online search
Long et al.(2023)	DPR	GPT-4	ada-002	Chunking	Similarity search	Knowledge specific database
Long et al.(2024)		Self-BioRAG		Indexing,Chunking	Similarity search	Few-shot learning	yielding an average performance improvement of 20.72%.
Luo et al.(2024)		Baichuan-13B	SBERT	Chunking	Similarity search
Markey et al.(2024)	DPR	GPT-4	NA	Chunking	Similarity search	Online search
Mashatian et al.(2024)		GPT-4				Zero-shot, Few-shot
Matsumoto et al.(2024)		GPT-4				Graph-of-thoughts
Nurugan et al.(2024)		GPT-4	ada-002	Mixed retrieval	Similarity search,MMR	Prompt enginering, Guardrails
Neupane et al.(2024)	DPR	GPT-3.5T,Mistral-7B-Instruct	ada-002	Structured context,Chunking	Contextual compression	Online search
Ong et al.(2024)	DPR	GPT-4,Gemini-1.0-pro,Med-PaLM-2	ada-002,bge-small-en-v1.5	Manual indexing,auto-merging	Similarity search	LLM standalone vs "copilot"
Painter et al.(2025)		GPT-4	ada-002	Structured context,Indexing,Chunking	Similarity search
Pang et al.(2024)		GPT-3.5	EM-FT	Indexing	Similarity search	Embedding FT	Embedding-FT improves recall and precision on MMD by 3.2%-6.0% and on MPD by 14.4%-42.6% compared to using the embedding model directly for retrieval
Parmanto et al.(2024)	DPR	LLaMA-2-7B,Falcon-7B,GPT-3.5T	BGE	Chunking	Semantic similarity	FT
Quidwai & Lagana (2024)	DPR	Mistral-7B-Instruct	bge-small-en-v1.5	Indexing,Chunking	Semantic similarity	Pubmed dataset curation
Ranjit et al.(2023)	DPR	text-davinci-003,GPT-3.5T,GPT-4	ALBEF		Compression	Coupling to vision model
Rau et al.(2023)	DPR	GPT-3.5T,GPT-4	ada-002	Chunking	Semantic similarity	Visual interface
Russe et al.(2023)	DPR	GPT-3.5T,GPT-4	ada-002	Chunking	Similarity search	Prompting strategy
Shashikumar SP & Nemati S. (2025)	DPR	LLaMA-3-8B,Mistral-8x7B		chunking	similarity search	majority vote	Smaller open-weights models are as effective and more efficient than older generation larger LLMs for extracting clinical signs and symptoms from unstructured clinical notes.	Steve
Shi et al.(2023)	DPR	GPT-3.5T	MP-Net	Chunking,Mixed retrieval	Similarity search	ReAct architecture
Soman et al.(2023)	KG-RAG	LLaMA-2-13B,GPT-3.5T,GPT-4	PubMedBert,MiniLM	KGs	Similarity context pruning
So et al.(2024)		GPT-3.5T,GPT-4T	ada-002	Chunking	Similarity search	Zero-shot learning,FT
Soong et al.(2023)	DPR	Prometheus,GPT-3.5T,GPT-4	ada-002	Chunking	Summarisation
Steybe et al.		GPT-4	ada-002	Chunking, adding metadata	Similarity search, Re-ranking	Filtering Prioritise sources	RAG improved response quality and reliability of LLMs
Thompson et al.(2023)	Zero-shot	Bison-001	N/A	Token splitter Regex	Map Reduce	Regex, LLM for aggregation
Unlu et al.(2024)		GPT-4	ada-002	Chunking	Similarity search	Iterative prompting
Vaid et al.(2024)	Agents	GPT-3.5T,GPT-4,Gemini-1.0-pro,LLaMA-2-70B,Mistral-8x7B				CoT prompting, Agents
Wang et al. (2024)	JMLR	LLaMA-2-7B,LLaMA-2-13B	ColBERT	Query optimisation	Re-ranking	JMLR
Wang et al. (2023)		LLaMA-2-13B,GPT-3.5T,GPT-4		Query augmenter,Hybrid retrieval	Knowledge self-refiner	LLM-aided pre- and post-retrieval
Wang et al.(2024)		GPT-4,Claude-2,Bard	ada-002	Chunking, Summarisation	Similarity search	Query re-writing	RISE significantly improves LLMs’ performance in responding to diabetes-related inquiries, enhancing accuracy, comprehensiveness, and understandability
Wornow et al.(2024)	Zero shot, DPR	GPT-3.5T,GPT-4,LLaMA-2-70B,Mistral-8x7B	MiniLM,BGE	Chunking	Similarity search	Compare zero-shot and retrieval
Wo et al.(2024)		GPT-4,GPT-3.5,Claude-3-Opus,LLaMA-3-8B,LLaMA-3-70B,Mistral-8x7B		Chunking	Similarity search	Agentic	RAG improved the accuracy of every model by an average 39.7%. Agents improved RAG accuracyaccuracy rate to 95% with GPT-4
Wu et al.(2024)		LLaMA-2-13B,LLaMA-2-70B,LLaMA-3-8B,LLaMA-3-70B,Gemini-1.0-pro,GPT-4	text-embedding-3-large	KGs	Similarity search	U-Retrieval techniques: top down precise retrieval and Response Refinement	Consistently outperforms SOTA models across all benchmarks, while ensuring that responses include credible source documentation and definitions.
Yu, Guo and Sano (2023)	Zero-shot, DPR	LLaMA-2-7B,LLaMA-2-7B,GPT-3.5T	ada-002	Chunking	Similarity search	Feature extraction from ECG
Yu et al.(2025)		LLaMA-2	MiniLM		Similarity search
Zakka et al.(2024)	DPR	text-davinci-003	ada-002	Chunking	Similarity threshold	Tested adversarial prompting
Ziletti and D'Ambrosi (2024)		GPT-3.5T,GPT-4,Gemini-1.0-pro,Claude 2.1,Mistral-8x7B,Mistral-Medium	bge-small-en-v1.5	Entity masking	Similarity search,Entity normalization	Text-to-SQL
Zhao et al.(2025)		Mistral-8x7B,Qwen-2.5-72B,LLaMA-3.1-70B,LLaMA-3.1-8B,GPT-3.5T,GPT-4o-mini,GPT-4		KGs	Similarity search	KG-elicited reasoning
Zheng et al.(2025)		GPT-4o,GPT-4o-mini,Mistral-8x7B	SBERT,text-embedding-3-large		Similarity search,Maximal Marginal Relevance
Zhuo et al.(2024)		GPT-3.5T	gte-base-zh	Chunking	Similarity search
