# Supplementary material for: Retrieval augmented generation for large language models in healthcare: A systematic review
Source: PLOS Digit Health. 2025 Jun 11;4(6):e0000877. doi: 10.1371/journal.pdig.0000877 (PMC12157099; doi:10.1371/journal.pdig.0000877)
Supplement: S3 File — (XLSX) [file pdig.0000877.s003.xlsx]

## Sheet: evaluation_metrics
Author	Accuracy (Correctness)	Completeness	Faithfulness	Fluency	Relevance	Verify Source	Privacy	Safety	Robust	Bias	Trust	Eval
Abdullahi, et al.	1	0	0	0	1	1	0	0	0	0	0	Man
Alkhalaf et al.	1	1	1	0	1	1	0	1	0	0	0	Man
Al Ghadban et al.	1	1	1	0	1	1	0	0	0	1	0	Auto
Aratesh et al.	1	0	0	0	0	1	0	1	0	0	0	Both
Azimi et al.	1	0	1	0	1	0	0	0	0	0	0	Auto
Benfenati et al.	1	1	0	0	1	1	0	0	0	0	0	Man
Bora and Cuayáhuitl (2024)	1	0	0	1	1	0	0	1	0	0	0	Auto
Chen et al. [21]	1	1	1	1	1	1	0	1	0	1	0	Man
Chen et al. [22]	1	1	1	1	1	1	0	1	0	1	1	Man
Das et al. [55]	1	1	1	1	1	0	0	1	0	0	0	Both
Duan et al. [56]	1	1	1	1	1	0	0	1	1	0	0	Both
Fukushima et al.	1	1	1	0	1	1	0	1	0	0	0	Man
Gao et al.	1	0	1	0	1	1	0	1	0	0	0	Both
Garcia et al.	1	0	1	0	1	0	0	0	0	0	0	Man
Ge et al. [48]	1	0	1	0	1	0	0	0	0	0	0	Man
Griewing et al.	1	0	0	0	1	0	0	0	0	0	0	Man
Guo et al. [32]	1	1	0	0	1	1	0	0	0	0	1	Man
Jeong et al.	1	1	1	1	1	0	0	0	0	0	0	Auto
Jia et al.	1	1	0	0	1	0	0	0	1	0	0	Auto
Jiang et al	1	1	1	0	1	0	0	0	0	0	0	Auto
Jin et al. [123]	1	0	1	0	1	0	0	0	0	0	1	Man
Jin et al. [65]	1	0	0	0	1	0	0	0	0	0	0	Man
Hou and Zhang	1	0	0	0	1	0	0	0	0	0	0	Man
Kang et al. [68]	1	1	1	1	1	1	1	0	0	0	0	Man
Ke et al. [69]	1	0	1	0	1	0	0	1	0	0	0	Man
Ke et al.	1	1	0	0	1	0	0	1	1	1	0	Auto
Klang et al.	1	1	0	0	1	1	0	0	0	0	0	Both
Kresevic et al.	1	0	0	0	1	0	0	1	1	0	0	Auto
Lee et al.	1	1	1	1	1	1	0	1	1	0	0	Auto
Li et al. [75]	1	1	0	0	0	1	0	0	0	0	0	Auto
Li et al.	1	1	1	0	0	1	0	0	0	0	0	Both
Long et al. [49]	1	0	1	0	1	0	0	1	0	0	0	Man
Long et al.	1	1	1	1	1	0	1	0	1	0	0	Auto
Lozano et al. [43]	1	1	1	1	1	1	0	0	0	0	0	Auto
Luo et al.	1	1	1	1	1	1	0	1	1	1	0	Both
Markey et al.	0	0	1	0	1	1	0	0	0	0	1	Both
Mashatian et al.	1	1	1	1	1	0	0	1	0	1	1	Man
Matsumoto et al.	1	0	1	0	1	1	0	0	0	0	0	Auto
Muragan et al. [83]	1	1	1	1	1	1	0	0	0	1	0	Auto
Neupane et al. [84]	1	1	1	1	1	1	0	0	0	0	0	Auto
Ong et al.	1	1	1	1	1	0	0	0	0	0	0	Man
Painter et al.	1	0	0	0	1	1	0	0	0	0	0	Man
Pang et al.	1	1	1	1	1	0	0	0	0	0	0	Man
Parmanto et al. [88]	1	1	0	1	0	1	0	0	0	0	0	Both
Quidwai & Lagana	1	1	0	0	1	1	0	1	0	0	0	Both
Ranjit et al. [90]	1	1	0	0	0	0	0	0	0	0	0	Auto
Ranu et al. [92]	1	1	0	0	1	0	0	0	0	0	0	Auto
Russe et al. [93]	1	1	0	1	1	0	0	0	0	0	0	Auto
Soman et al.	1	0	1	0	1	1	0	0	1	0	0	Auto
Shashikumar & Nemati	1	0	0	0	1	0	0	0	0	0	0	Man
Shi et al. [94]	1	1	1	1	1	1	0	0	0	1	0	Auto
So et al.	1	1	1	1	1	1	0	0	0	0	0	Auto
Soong et al. [50]	1	1	0	1	0	0	0	0	0	0	0	Auto
Steybe et al.	1	1	1	0	1	1	0	0	0	0	0	Auto
Thompson et al. [51]	1	0	0	0	0	0	0	0	0	0	0	Man
Unlu et al. [98]	1	0	1	0	1	0	1	0	0	0	0	Auto
Vaid et al. [99]	1	1	1	1	1	0	0	0	0	0	0	Auto
Wang et al. [100]	1	1	1	0	0	1	0	0	0	0	0	Auto
Wang et al.	1	1	1	1	1	1	0	1	0	0	0	Auto
Wang et al.	1	1	1	1	1	0	0	1	0	0	1	Auto
Wornow et al. [102]	1	1	1	0	0	1	0	0	0	0	1	Auto
Woo et al.	1	1	1	1	1	0	0	0	0	1	0	Auto
Wu et al.	1	1	1	1	1	1	0	0	0	0	0	both
Yu, Guo and Sana [106]	1	0	0	0	1	0	0	0	0	0	0	Auto
Yu et al.	1	0	0	0	1	0	0	0	0	0	0	Man
Ziletti and D’Ambrosi	1	1	1	1	1	1	0	0	0	0	0	Auto
Zekka et al. [24]	1	1	0	0	0	1	0	1	0	0	0	Auto
Zhao et al.	1	0	1	0	1	1	0	0	0	0	0	Auto
Zheng et al.	1	1	1	1	1	0	0	0	0	0	0	Both
Zhou et al. [112]	1	1	1	0	1	1	0	0	0	0	0	Auto
